# Supplementary material for: Identification and characterization of distinct brown adipocyte subtypes in C57BL/6J mice
Source: Life Sci Alliance. 2020 Nov 30;4(1):e202000924. doi: 10.26508/lsa.202000924 (PMC7723269; doi:10.26508/lsa.202000924)
Supplement: Supplementary file 1 [file LSA-2020-00924_SdataFS1.xlsx]

## Sheet: FigureS1A
	iBAT	sBAT	iWAT	SC	PG
Ucp1	306.555	372.217	9.98664	4.11245	0.01418
	374.806	330.842	0.00212253	0.275476	0.00306478
	367.092	427.565	96.3358	2.78949	0.000572673
