# Supplementary material for: Identification and characterization of distinct brown adipocyte subtypes in C57BL/6J mice
Source: Life Sci Alliance. 2020 Nov 30;4(1):e202000924. doi: 10.26508/lsa.202000924 (PMC7723269; doi:10.26508/lsa.202000924)
Supplement: Supplementary file 7 [file LSA-2020-00924_SdataF2.1.xlsx]

## Sheet: Figure2A
BAT1																				BAT2																							BAT3
1A2	1A3	1A5	1A6	1B1	1B3	1B4	1B5	1B6	1C2	1C3	1C4	1C5	1C6	1D1	1D2	1D3	1D4	1D5	1D6	2A1	2A3	2A7	2A10	2A11	2A12	2B4	2B5	2B6	2B10	2B11	2C1	2C6	2C7	2C8	2C9	2C12	2D2	2D5	2D6	2D10	2D11	2D12	3A3	3A9	3A10	3B1	3B3	3B4	3B6
6.17762	0.534555	4.68935	5.5322	3.97351	1.76437	4.42866	6.23172	7.68757	2.57038	2.10527	9.313	5.6115	0	4.70896	0	5.99784		0	8.43412	4.34428	4.32379	3.71111	4.11618	2.59398	3.62511	2.62085	0.720976	3.77251	1.06773	2.96309	1.9875	0.646853	3.18573	4.02564	0.86995	2.73475	3.90488	1.00437	0.86223	3.59709	3.27314	3.17147	1.87476	0.783859	0.729995	3.95445	3.56778	2.92628	3.61009
7.37041	0.686642	5.67324	5.28062	2.21718	2.4214	4.44105	3.66157	7.62061	3.39052	1.43723	0.844955	2.80409	0	5.36732	0.337752	4.79415	7.07974	0.105686	7.41058	2.77882	4.05392	3.66284	3.1436	1.69722		1.31336	0.802068	3.40432	1.29834	3.27252	1.66646	0.845814	3.52485	3.89072	1.05683	3.43597	3.69886	1.01493	0.913234	2.88601	1.19506	2.65485	0.818217	0.499946	0.593503	3.15357	3.33878	2.85446	2.26096
5.4405	0.42022	6.45735	7.64952	4.35403	3.25008	4.09151	5.15521	6.59548	2.20047	1.51044	4.07452	2.47562	0	3.73579	1.6913	4.74102	5.70547	0.0654255	6.60594	2.6587	3.31461	2.98044	2.44046	1.29361	2.85991	1.02641	0.681453	3.28098		2.46171		0.554043	2.41461	2.83693	0.735411	2.25265	2.62919			2.58341	2.11082	2.51351	3.76912	0.828508	0.677032	3.47274	3.35837	2.43941	3.22685
3.90344	1.40975	4.28412	5.78725	3.87849	4.47436	4.10269	4.25706	3.76594	2.5046	1.61367	8.01886	3.28693	0	4.28498	2.32237	4.39953	4.13173	0.140273	8.2834	3.60004	3.93111	3.30415	2.94641	1.81953	2.88049	2.30264	0.687939	3.79624	1.17925	2.71053	2.13542	0.677367	2.71942	3.30103	0.863355	1.97641	3.17189	0.821611	0.795387	3.24131	2.25331	2.77194	2.58567	0.632503	0.489279	2.30211	2.32569	2.46331	2.18759
4.84627	0	4.71244	5.51751	2.65338	3.75648	4.47186	5.56799	6.23898	0	0	4.97059	1.03724	0	3.32515	4.57679	4.7421	6.21694	0	6.39055	3.11693	3.37084	2.78186	2.9088	2.59717	2.87936	2.24262	0.639624	2.77609	0.856838	2.00938	1.82761	0.597349	2.22725	2.86436	0.747495	2.41002	2.95227	0.779328	0.716547	2.94086	2.43813	2.81953	3.30036	0.663948		2.42123	2.58288	2.20841	2.45038
																																											3.01607	0.781465	0.635963	2.69679	2.7426	2.36605	2.46814
[truncated: 17 more columns]
