# Supplementary material for: Identification and characterization of distinct brown adipocyte subtypes in C57BL/6J mice
Source: Life Sci Alliance. 2020 Nov 30;4(1):e202000924. doi: 10.26508/lsa.202000924 (PMC7723269; doi:10.26508/lsa.202000924)
Supplement: Supplementary file 8 [file LSA-2020-00924_SdataF2.2.xlsx]

## Sheet: Figure2C
	BAT1																				BAT2																							BAT3
	1A2	1A3	1A5	1A6	1B1	1B3	1B4	1B5	1B6	1C2	1C3	1C4	1C5	1C6	1D1	1D2	1D3	1D4	1D5	1D6	2A1	2A3	2A7	2A10	2A11	2A12	2B4	2B5	2B6	2B10	2B11	2C1	2C6	2C7	2C8	2C9	2C12	2D2	2D5	2D6	2D10	2D11	2D12	3A3	3A9	3A10	3B1	3B3	3B4
Dapi normalized Bodipy area	57.1674	69.0139	1.43117	173.086	111.743	143.922	112.98	87.2702	72.5485	122.761	89.4747	85.5115	42.3585	57.7561	69.5094	141.948	86.041	109.174	110.663	237.155	124.408	107.54	113.352	136.938	91.5337	123.531	99.466	4.5622	111.334	9.9429	184.506	124.093	9.58963	182.32	95.0143	7.44487	162.967	94.7838	14.4138	15.2402	73.9983	119.651	122.528	166.997	7.02456	3.86299	127.273	110.996	106.682
Mean lipid dropet size	8.44001	7.13116	4.10452	9.1438	10.6524	10.0907	11.4616	9.17804	9.72022	10.4092	9.44842	10.4401	8.11812	10.1711	7.63781	11.8139	8.99272	12.0986	5.05447	17.6943	27.0261	27.7276	24.2782	22.8065	25.8563	27.9365	21.7686	4.18478	24.8788	11.8099	16.9675	10.2561	4.43407	19.6256	19.5903	10.2692	13.4503	22.3552	7.54249	6.38544	22.9862	25.5153	19.5289	23.9089	8.72197	6.37341	12.7311	11.9731	13.0624
[truncated: 18 more columns]

## Sheet: Figure2D
		BAT1																				BAT2																							BAT3
		1A2	1A3	1A5	1A6	1B1	1B3	1B4	1B5	1B6	1C2	1C3	1C4	1C5	1C6	1D1	1D2	1D3	1D4	1D5	1D6	2A1	2A3	2A7	2A10	2A11	2A12	2B4	2B5	2B6	2B10	2B11	2C1	2C6	2C7	2C8	2C9	2C12	2D2	2D5	2D6	2D10	2D11	2D12	3A3	3A9	3A10	3B1	3B3
PPARg	Mean	18.87	2.107	14.04	12.67	20.91	14.63	11.81	16	31.92	6.732	3.89	16.49	5.551	0.3354	10.54	3.988	12.35	22.59	0.6925	22.02	11.25	10.37	8.752	9.692	7.103	15.8	3.16	0.09954	9.164	0.09677	18.12	7.68	0.4191	17.45	9.78	0.7524	23.45	12.84	0.4634	0.2743	9.742	4.277	13.65	9.866	0.1953	0.114	5.788	5.301
	SEM	3.14	1.33	3.842	3.943	5.465	2.837	1.481	3.924	4.558	1.783	1.343	3.172	1.459	0.06788	1.841	1.326	2.743	2.972	0.1359	4.231	2.184	1.418	1.392	1.994	1.38	1.486	1.714	0.02854	1.281	0.03696	1.58	0.9299	0.2517	4.402	1.936	0.1068	1.947	2.566	0.104	0.06519	0.4195	1.182	2.271	3.091	0.05459	0.01016	0.9629	0.6648
ORO	Mean	5.548	0.6102	5.163	5.953	3.415	3.133	4.307	4.975	6.382	2.133	1.333	5.444	3.043	0	4.284	1.786	4.935	8.152	0.06228	7.425	4.982	5.998	4.871	4.114	2.427	4.166	1.018	0	5.21	0.2399	4.25	1.907	0	3.804	5.017	0	3.347	4.792	0	0	4.315	2.592	3.783	4.089	0.01003	0.01476	4.13	3.786
	SEM	0.5885	0.2301	0.3959	0.4315	0.4137	0.4786	0.08606	0.4585	0.7123	0.5686	0.3532	1.497	0.7436	0	0.3588	0.8177	0.2749	2.416	0.02805	0.4181	0.618	0.51	0.4837	0.5342	0.5849	0.4028	0.6809	0	0.3964	0.2399	0.7196	0.1333	0	0.5306	0.4754	0	0.5976	0.5041	0	0	0.3139	0.6862	0.2386	0.5517	0.01003	0.01476	0.7141	0.4718
[truncated: 19 more columns]
