# Supplementary material for: Identification and characterization of distinct brown adipocyte subtypes in C57BL/6J mice
Source: Life Sci Alliance. 2020 Nov 30;4(1):e202000924. doi: 10.26508/lsa.202000924 (PMC7723269; doi:10.26508/lsa.202000924)
Supplement: Supplementary file 11 [file LSA-2020-00924_SdataFS3.xlsx]

## Sheet: FigureS3
	BAT 1
	A2	A3	A5	A6	B1	B3	B4	B5	B6	C2	C3	C4	C5	C6	D1	D2	D3	D4	D5	D6
Day 1	0.402	0.524667	0.447	0.487333	0.388	0.414333	0.441	0.51	0.420667	0.411667	0.471	0.420333	0.401833	0.438333	0.512	0.468	0.401667	0.550333	0.468	0.447667
	0.760333	0.365	0.2435	0.257667	0.237	0.264	0.23		0.2105	0.361	0.2725	0.2365	0.214	0.2455	0.315	0.307	0.305	0.3825	0.6495	0.743
	0.325333	0.303333	0.452333	0.332333	0.348833	0.474333	0.351667	0.370333	0.337	0.363	0.407333	0.389667	0.418	0.402	0.347	0.276333	0.357	0.412667	0.379	0.343667
	0.535333	0.555333	0.586333	0.567333	0.56	0.561333	0.674	0.631	0.524	0.592333	0.621	0.586	0.627333	0.596333	0.551	0.5845	0.567667	0.699	0.5845	0.671667
	0.137833	0.327	0.2805	0.314833	0.278167	0.3825	0.404167		0.2965	0.328167	0.366167	0.435833	0.3015	0.3065	0.344167	0.5855	0.2995	0.355167	0.2935	0.3975
Day 2	0.679667	0.933333	0.743333	0.825667	0.6	0.687667	0.534333	1.048	0.533667	0.658	0.884667	0.681	0.714333	0.734667	0.986	0.771	0.681333	0.934	0.771	0.9235
	0.332333	0.377833	-0.0723334	0.468333	0.363	0.418333	0.413667		0.351333	0.758333	0.464667	0.358	0.501831	0.37	0.437333	0.518667	0.370333	0.488667	0.263	0.543667
	0.261833	0.3425	0.365	0.0678333	0.389167	0.554833	0.2565	0.835	0.134833	0.416167	0.4965	0.576833	0.4855	0.525167	0.1805	0.125833	0.4145	0.477167	0.561833	0.3955
	0.628333	0.758333	0.792	0.857	0.722333	0.824333	0.722	0.763667	0.682667	0.894333	0.871	0.893667	0.797	0.734333	0.622	0.699667	0.636667	0.818333	0.699667	0.929
	0.31	0.714167	0.431667	0.586667	0.454667	0.577667	0.567667		0.441333	0.534667	0.774333	0.544	0.566667	0.464	0.55	0.731667	0.376667	0.509333	0.366667	0.472667
Day 3	1.449	1.83067	1.773	1.92867	1.82733	1.73033	1.457	1.21733	1.228	1.59633	1.34067	1.61367	1.43733	1.32667	1.08933	0.808667	0.751333	1.28533	0.838833	0.734667
	0.547333	0.785	0.4455	0.85	0.779333	0.659	0.673333		0.518667	1.133	1.13867	0.681667	1.021	0.670667	1.0805	0.744333	0.634333	0.849	1.17567	1.03667
	0.247	0.449	0.271	-0.158667	0.5075	0.580667	0.484667	0.8035	0.157333	0.652667	0.698	0.748667	0.702667	0.518333	0.133333	0.330333	0.395667	0.59	0.548667	0.704333
	0.891667	1.138	1.24833	1.50067	1.00167	1.327	1.22033	1.249	1.001	1.13533	1.26367	1.427	0.859333	0.934	0.983333	1.11867	0.829667	1.236	1.11867	1.465
	0.277167	0.2425	0.407	0.616833	0.448833	0.441167	0.295167		0.4625	0.603167	0.603167	0.6845	0.7615	0.585167	0.652833	0.567833	0.388833	0.486833	0.4515	0.629
Day 4	2.28333	2.455	2.119	2.05133	2.23033	2.0425	1.746	1.752	1.77833	2.38233	2.11767	1.87533	2.19633	1.94833	2.086	2.42367	2.389	1.837	2.42367	2.15667
	1.17167	1.42133	1.18483	1.04833	1.012	0.901833	0.965333		0.949333	1.10667	1.04933	0.882333	1.29433	0.784	1.01483	1.10283	0.943666	1.23083	1.275	1.28167
	0.350667	0.6375	0.4555	0.114667	0.717	0.629	0.611	0.7795	0.529667	0.741	0.9445	0.579333	0.694667	0.446667	0.465	0.15	0.349667	0.564667	0.411667	0.563667
	1.01867	1.306	1.58233	1.26467	1.111	1.257	1.30117	1.35567	1.146	1.257	1.27367	1.27167	0.980667	1.13567	1.22133	1.11433	1.00767	1.47567	1.11433	1.539
	0.278833	0.7855	0.4245	0.407167	0.6205	0.8375	0.4655		0.421833	0.582167	0.623167	0.557833	0.749833	0.466833	0.723167	0.554167	0.300167	0.434833	0.583167	0.648167
