# Supplementary material for: Identification and characterization of distinct brown adipocyte subtypes in C57BL/6J mice
Source: Life Sci Alliance. 2020 Nov 30;4(1):e202000924. doi: 10.26508/lsa.202000924 (PMC7723269; doi:10.26508/lsa.202000924)
Supplement: Supplementary file 12 [file LSA-2020-00924_TableS2.xlsx]

## Sheet: GEM_1to7
	A2	A3	A5	A6	B1	B3	B4	B5	B6	D6	C2	C3	C4	C5	C6	D1	D2	D3	D4	D5
Symbols	MUC1064	MUC1065	MUC1067	MUC1068	MUC1069	MUC1071	MUC1072	MUC1073	MUC1074	MUC1075	MUC1077	MUC1078	MUC1079	MUC1080	MUC1086	MUC1081	MUC1082	MUC1083	MUC1084	MUC1085	GEM
0610007P14Rik	3.45867	4.08361	3.36252	3.34944	4.31064	4.18777	3.92181	3.50177	3.97655	3.86956	3.46159	3.4421	4.32638	3.4524	4.5265	4.12767	4.18448	3.66465	3.91098	4.34613	1
0610009D07Rik	3.6358	4.18075	3.63925	3.74295	4.36756	4.22552	3.83263	3.76356	4.16258	3.85311	3.83718	3.90323	4.30212	3.85059	4.19773	4.19297	4.04556	3.80965	4.04055	4.16124	1
1110002B05Rik	4.16206	4.84801	4.12969	4.16062	4.71316	4.57744	4.44381	4.19713	4.55244	4.3857	4.32193	4.29245	4.67404	4.25303	4.81233	4.54701	4.71455	4.22459	4.42792	4.66169	1
1110034A24Rik	3.20424	3.71222	3.24076	3.34009	3.81938	3.73375	3.47318	3.25568	3.73876	3.55095	3.27618	3.32722	3.82649	3.29142	3.67954	3.64835	3.70411	3.3547	3.48244	3.57739	1
1110057K04Rik	3.89359	4.22156	3.81536	3.69628	4.91223	4.89915	4.20419	3.84967	4.68291	4.4238	3.8455	3.86064	4.58029	3.91075	4.21498	4.61766	4.56745	4.01439	4.21617	4.25441	1
1810048J11Rik	3.56758	3.6662	3.46605	3.45273	4.03742	3.96639	3.78436	3.43233	4.25303	4.02778	3.32315	3.33335	4.10448	3.25961	3.55943	3.98265	4.03553	3.51663	4.03138	3.68073	1
2010107E04Rik	3.64724	3.98761	3.63467	3.71321	4.25299	4.01588	3.74679	3.76564	4.00315	3.64527	3.75625	3.69538	4.0715	3.66854	3.96489	4.08391	3.75888	3.6294	3.84384	3.96335	1
2610021K21Rik	1.47559	1.77098	1.50469	1.4496	2.16325	2.16107	1.75232	1.48343	2.23042	1.96852	1.68563	1.33511	2.23727	1.431	2.00544	2.13348	2.10734	1.4996	2.03079	1.9194	1
2700049A03Rik	2.80103	3.11741	2.71266	2.73868	3.28326	3.16211	2.86373	2.71818	3.5707	3.32094	2.57455	2.60231	3.28107	2.67587	3.27734	3.0079	3.29873	2.87762	2.98131	3.31044	1
4933433P14Rik	3.14053	3.50577	3.10749	3.21599	3.66416	3.63421	3.47068	3.20707	3.53457	3.44484	2.81317	3.11756	3.78746	3.02628	3.74907	3.59929	3.69393	3.24389	3.12185	3.65079	1
Acadl	3.98549	4.3267	4.14047	4.19965	4.68622	4.57558	4.25701	4.10885	4.51973	4.27824	4.0505	4.21965	4.3372	4.17771	3.92245	4.41655	4.4121	4.16074	4.03036	4.1222	1
Acp1	3.53219	4.09464	3.5201	3.58761	4.46876	3.97586	3.75398	3.51924	4.17853	4.09489	3.68645	3.77481	4.30764	3.73426	4.09138	4.15542	4.27497	3.77414	3.91431	4.14088	1
Actn1	7.48941	7.54648	7.2549	7.51397	8.33158	8.30762	7.94785	7.32572	8.62398	8.16935	7.56783	7.34854	8.33001	7.32099	7.99154	8.09685	8.28988	7.60838	8.01582	8.00846	1
Actr10	4.53635	4.82988	4.4792	4.50731	5.08021	4.91543	4.5938	4.51913	5.02227	4.73389	4.51115	4.48692	5.10233	4.41629	4.83373	4.92851	4.93018	4.53147	4.67644	4.82042	1
Adam17	4.59103	4.85649	4.66351	4.53941	5.08754	4.88419	4.8954	4.59652	5.36001	4.9467	4.49165	4.51859	4.91105	4.51659	4.97376	4.87571	5.20234	4.68457	4.60217	4.89915	1
Adamts12	2.33822	2.17703	2.00476	2.28383	2.85488	3.2017	3.29542	1.89774	3.85326	3.34478	2.30304	1.70347	2.78247	1.7214	3.72971	2.83392	4.27582	2.48522	2.83697	3.92753	1
Ahsa1	5.19465	5.65286	5.22648	5.23067	5.96737	5.86143	5.33505	5.24512	5.67193	5.49571	5.59685	5.43147	5.8155	5.42767	5.63564	5.77032	5.54297	5.337	5.59083	5.58251	1
Akt1	6.52857	6.69674	6.53786	6.57284	7.26345	7.23128	6.84144	6.58778	7.22514	7.15104	6.68722	6.54457	7.09322	6.58919	6.62451	7.16331	7.20828	6.6156	6.68613	6.74045	1
Alkbh1	2.82166	3.1424	2.82305	2.99463	3.68618	3.57672	3.21397	2.90278	3.68974	3.36465	3.15625	3.09785	3.68193	3.03624	3.3689	3.50416	3.46722	3.08382	3.2549	3.3837	1
Arf6	4.72115	5.49708	4.84077	4.75303	6.02291	5.93919	5.4608	4.89599	5.67688	5.57735	5.03739	5.10568	5.65463	5.12005	5.32851	5.7847	5.95896	4.94915	5.26104	5.3133	1
Arhgap5	4.31139	4.70339	4.24496	4.33743	4.94592	5.13227	4.67466	4.15168	5.30823	5.05646	4.59506	4.20232	4.91208	4.20849	4.87456	4.93528	5.32231	4.48013	4.83961	4.90145	1
Arid4a	3.15995	3.32343	3.25482	3.0184	3.81051	3.65681	3.36439	3.17265	3.91062	3.58974	2.81071	2.85606	3.60568	3.03028	3.43106	3.35668	3.57122	3.34468	3.17136	3.42461	1
Asxl2	3.65066	3.85404	3.71203	3.8119	4.34322	4.22552	3.99974	3.72974	4.49376	4.26589	3.67981	3.58208	4.05847	3.72453	4.13781	4.11686	4.57299	3.92687	3.82034	4.15545	1
Atad2b	3.50349	3.45772	3.40808	3.44695	4.1628	4.00575	3.56139	3.36899	4.38572	4.03228	3.5089	3.26929	3.84723	3.46564	3.81428	3.93661	4.17994	3.54603	3.65608	3.78963	1
Atg2b	3.99803	4.36711	4.1002	4.04531	4.77696	4.61601	4.12903	4.01038	4.75212	4.61027	4.18377	4.12204	4.62194	4.18037	4.639	4.5292	4.732	4.23001	4.31425	4.52269	1
Atp6v1d	3.51479	3.85104	3.58488	3.60068	4.34246	4.27462	3.99369	3.57634	4.37924	3.85946	3.43655	3.59484	4.15257	3.51879	4.01646	3.94398	4.37128	3.70165	3.77461	4.09927	1
Atxn7l1	2.92993	3.04499	2.45751	2.62609	3.76069	3.46914	3.01656	2.50493	3.49599	3.25853	2.6347	2.46677	3.32086	2.47384	2.61953	3.10187	3.32714	2.59002	3.04005	2.94746	1
BC002230	2.57822	2.9441	2.63071	2.68728	3.08999	2.87536	2.87522	2.67584	3.31153	2.97694	2.60924	2.66288	3.03474	2.7965	3.08869	3.01735	3.17901	2.76814	2.94	3.10973	1
Baz1a	4.87477	4.99305	4.96752	4.94817	5.4406	5.25672	4.96219	4.99185	5.61945	5.35426	5.13961	4.92108	5.1888	4.95078	4.99386	5.11249	5.26913	5.05557	4.94185	5.04996	1
Brf1	3.2652	3.49037	3.2786	3.28104	3.8227	3.8873	3.53777	3.24218	3.78001	3.62003	3.43497	3.2836	3.95171	3.34979	3.50946	3.86723	3.74415	3.27594	3.53983	3.50762	1
Brms1l	3.82384	4.11978	3.70186	3.77784	4.25951	4.26771	3.91085	3.71144	4.31116	3.96564	3.60746	3.62874	4.1473	3.66854	4.44119	4.18885	4.33826	3.83483	3.7223	4.34698	1
Btbd7	4.03498	4.10726	3.96121	4.0057	4.52797	4.47189	4.26634	3.94292	4.65641	4.60199	3.97025	3.868	4.47021	4.05141	4.27574	4.33685	4.70763	4.05164	4.18713	4.21044	1
C79407	2.61677	2.87987	2.65858	2.51475	3.11019	3.29607	2.86757	2.62513	3.29776	3.01883	2.6597	2.53623	2.99178	2.47682	3.1066	2.9097	3.17349	2.79323	2.87449	3.12178	1
Calm1	6.39013	6.81715	6.45167	6.49119	7.16243	7.1809	6.84156	6.50818	7.07701	7.09297	6.57005	6.63018	7.04336	6.46958	6.75065	7.10395	7.17397	6.50976	6.65326	6.8125	1
Cbll1	2.42305	2.62226	2.37699	2.47455	3.01203	2.98965	2.66337	2.49979	3.24309	2.90668	2.42942	2.51988	2.92267	2.54928	2.79489	2.84728	3.01137	2.53713	2.64615	2.70574	1
Ccnk	4.06506	4.11978	3.91297	4.03767	4.5547	4.41814	4.15942	3.91031	4.64027	4.42124	4.1391	4.06286	4.39234	4.00001	4.27104	4.34521	4.42902	4.02692	4.22513	4.20485	1
Cdc42bpb	5.1276	5.30937	5.16202	5.07508	5.72835	5.74819	5.51529	5.13614	5.93566	5.82931	5.13285	5.06751	5.56757	5.20474	5.34089	5.59258	5.84886	5.3066	5.37099	5.41425	1
Cdca4	4.68295	4.91449	4.47836	4.57411	5.29459	5.2123	4.98277	4.49175	5.26813	5.07234	4.45184	4.55413	5.11539	4.55264	4.94013	5.0983	5.13651	4.64053	4.74891	5.10492	1
Cfl2	5.24455	5.64569	5.29444	5.21892	6.09264	6.02234	5.85329	5.3106	6.07082	5.83221	5.42668	5.36604	6.17789	5.23787	5.36532	5.73126	5.93819	5.39793	5.74473	5.41022	1
Coq6	2.78641	3.04676	2.70676	2.86927	3.32614	2.99531	2.73906	2.70495	3.12498	2.86635	2.95578	2.84745	3.21666	2.77512	3.32081	3.17739	3.02169	2.88229	2.95972	3.26243	1
Cpsf2	5.10344	5.53079	5.05078	5.16616	5.78975	5.47638	5.24515	5.07337	5.63851	5.51546	5.28376	5.17362	5.62157	5.18238	5.48873	5.46699	5.49089	5.21092	5.2606	5.48921	1
Cpsf3	3.62889	4.33101	3.61775	3.7108	4.54674	4.37521	3.65875	3.6255	4.46807	4.20351	3.93284	3.92355	4.49388	3.90645	4.48651	4.45395	4.45329	3.83364	4.25429	4.50613	1
Ctage5	4.25142	4.64294	4.30935	4.20733	4.73143	4.93105	4.51355	4.34435	4.76272	4.58528	4.61113	4.38751	4.74011	4.44166	4.38861	4.7542	4.90678	4.44873	4.56179	4.4955	1
D430020J02Rik	2.32059	2.62705	2.178	2.28046	2.9582	2.74857	2.42865	2.2517	2.87984	2.77381	2.13517	1.95476	3.17204	2.14389	2.80377	2.79855	3.10352	2.42148	2.61858	2.89909	1
Dcaf5	3.61264	3.843	3.64685	3.63284	4.30671	4.23658	3.86992	3.50928	4.3247	4.18546	3.63657	3.50572	4.25153	3.62864	3.8849	4.13948	4.38712	3.70946	3.94936	3.97983	1
Ddx1	5.4942	5.92152	5.49361	5.61299	6.38228	6.23503	5.75497	5.4678	6.0927	6.05092	5.8583	5.81359	6.32344	5.85909	5.98736	6.15886	6.10108	5.61704	5.88632	5.99036	1
Ddx24	4.85822	5.4005	4.88107	4.91162	5.82114	5.59836	5.13448	4.91951	5.46823	5.37073	5.11534	5.07251	5.63225	5.0549	5.42606	5.74953	5.57679	5.07424	5.37541	5.48654	1
Dicer1	4.3662	4.62728	4.42038	4.47589	5.26215	5.02861	4.64967	4.41498	5.26944	5.11366	4.52154	4.46288	5.05404	4.59978	4.85062	5.13886	5.22671	4.61662	4.75695	4.70914	1
Dld	5.01268	5.39366	5.09288	5.14636	5.64727	5.5901	5.15892	5.06833	5.63478	5.35739	5.18555	5.12854	5.62724	5.12282	5.29845	5.53581	5.41119	5.09761	5.3617	5.34281	1
Dlst	5.35063	5.81585	5.46611	5.45357	6.12861	6.08861	5.66604	5.51146	6.07232	5.94139	5.64306	5.51889	6.10509	5.56991	5.82153	6.08859	6.08663	5.60218	5.83444	5.69022	1
Eapp	2.3087	2.89177	2.31128	2.31374	3.18994	3.12824	2.66115	2.51005	3.15018	2.8089	2.4196	2.40254	3.04432	2.4798	3.03729	2.96211	2.9863	2.55203	2.84172	3.03095	1
Eif2b2	3.6899	4.22233	3.63314	3.76399	4.45888	4.35362	3.9754	3.73721	4.16258	4.06995	3.83001	3.84687	4.41439	3.87496	3.99758	4.29144	4.31609	3.8229	4.18896	4.11028	1
Eif2s1	5.34226	5.83514	5.30928	5.40775	6.18437	5.90874	5.57704	5.41618	5.92904	5.82351	5.53454	5.56923	6.05972	5.39066	5.80566	5.97824	5.91385	5.51626	5.6504	5.86866	1
Eif5	6.3796	6.9233	6.50104	6.43794	7.28084	7.15498	6.74742	6.53505	7.16223	6.94575	6.79268	6.83181	7.03107	6.72168	6.65769	6.99115	6.97938	6.65699	6.66151	6.67743	1
Emp1	6.57111	7.52006	6.51782	6.58677	7.75709	7.99439	7.65173	6.70397	7.50152	7.69509	6.82325	7.07203	7.87131	6.75948	6.68131	7.78182	7.54742	6.75352	7.39591	6.99507	1
Entpd5	2.79895	3.41345	2.90748	2.75777	3.84459	3.64138	3.46818	2.94627	3.69367	3.44654	2.98872	2.9149	3.38078	2.94184	3.20621	3.40041	3.64452	2.89851	3.16573	3.26243	1
Esyt2	3.73774	4.0921	3.75201	3.72637	4.54207	4.91788	4.67196	3.78326	4.77077	4.87608	3.69306	3.63245	4.49388	3.60628	4.70495	4.31243	5.08461	4.04447	4.10508	4.49778	1
Fam179b	3.69872	4.03509	3.72357	3.67668	4.41358	4.27002	3.84228	3.58228	4.47643	4.26207	3.8034	3.79703	4.16043	3.83712	3.98804	4.14375	4.43055	3.82529	4.12436	4.03555	1
Fancm	3.78713	3.84098	3.85127	3.76747	4.19549	3.97681	3.80129	3.82087	4.56532	4.2886	3.64068	3.62003	4.14642	3.62603	4.048	4.15224	4.39888	3.91231	4.01494	4.12418	1
Fkbp3	4.35165	4.71661	4.20243	4.42122	4.86659	4.47322	4.22128	4.24417	4.72432	4.55908	4.26117	4.33472	4.94475	4.29213	4.65412	4.75838	4.57714	4.32508	4.46239	4.67184	1
Fntb	2.81344	3.30001	2.84732	2.89954	3.52572	3.57796	3.16522	2.85591	3.54913	3.28155	3.06269	2.9025	3.54536	3.00412	3.38214	3.46699	3.43539	2.98127	3.01309	3.29462	1
Frmd6	4.02976	4.83343	4.04621	4.21666	5.32127	5.52024	4.65021	4.04167	4.94559	5.00491	4.47341	4.22211	5.38484	4.2698	4.66968	5.10268	5.1848	4.3217	4.52241	4.66982	1
Fut8	3.18858	3.71773	3.42944	3.34633	4.42667	4.64353	3.84517	3.44283	4.04162	4.26875	3.44128	3.35758	4.30764	3.24942	3.8067	4.24156	4.26214	3.63488	3.56413	3.82415	1
G2e3	4.12339	4.47287	4.03931	4.00079	4.8337	4.64235	4.57891	4.09401	4.88585	4.71098	4.02355	3.95942	4.68496	3.98382	4.3748	4.59605	4.85028	4.27528	4.52241	4.32396	1
Gen1	2.73724	3.21637	2.80938	2.82709	3.62542	3.24967	3.01483	2.70273	3.51986	3.33383	2.83273	2.73502	3.42375	2.86323	3.23249	3.35297	3.49394	2.87995	3.27242	3.30869	1
Golga5	3.34776	3.76959	3.38092	3.28266	4.13469	4.20315	3.6837	3.41242	4.08806	3.90313	3.69438	3.35608	4.08442	3.46124	3.89412	3.93291	4.04855	3.40702	3.97617	3.84592	1
Hbp1	3.28593	3.26109	3.20603	3.14242	3.38887	3.5233	3.62105	3.20553	4.02615	3.50459	2.98437	2.96938	3.44978	2.86323	3.5825	3.30197	3.95162	3.30384	3.32541	3.63418	1
Heatr5a	5.24005	5.58699	5.52264	5.41989	6.41451	6.76632	5.89382	5.6219	6.50309	6.48164	5.42549	5.38988	6.41199	5.34757	6.04003	6.26131	6.58216	5.72215	5.84171	5.92204	1
Hectd1	5.63193	5.82502	5.6837	5.6612	6.42575	6.25686	5.93302	5.67783	6.57744	6.44513	5.68124	5.59565	6.24903	5.66942	6.05467	6.1696	6.5649	5.81442	5.97476	6.07202	1
Hif1a	5.41259	5.70153	5.40861	5.54677	6.18201	6.03458	5.83464	5.23504	6.54463	6.10962	5.55741	5.50586	5.92333	5.47642	6.12484	5.95935	6.37907	5.50292	6.14632	6.1391	1
Hs1bp3	2.52336	3.05907	2.60227	2.75777	3.68132	3.54388	3.13545	2.51515	3.80445	3.21534	2.5833	2.83225	3.3318	2.76068	3.24222	3.35853	3.81279	2.68197	2.94661	3.30343	1
Hsp90aa1	5.55433	6.12971	5.71924	5.73048	6.4405	6.04738	5.75369	5.64437	6.15287	5.99892	5.94068	5.95107	6.20488	5.92288	5.8787	6.1251	5.93605	5.78227	5.93313	5.94313	1
Ifrd1	4.76726	5.47361	4.76983	4.99222	5.72012	5.55118	5.11041	4.77791	5.52567	5.16969	5.33845	5.27166	5.53678	5.14158	5.55137	5.46996	5.51375	4.96113	5.28003	5.46102	1
Inf2	4.68847	5.301	5.20155	4.78127	5.88879	6.23837	5.64176	5.31345	5.98675	5.95651	4.76767	4.91957	6.06738	5.09866	5.4867	5.96357	6.41381	5.38223	5.3343	5.21727	1
Itgb1bp1	3.04617	3.15227	2.93536	3.03209	3.63929	3.35273	3.19285	3.05199	3.52429	3.17695	3.04195	3.00262	3.4949	2.96082	2.96437	3.36957	3.3997	3.02193	3.11991	3.22206	1
Itsn2	4.35513	4.71989	4.51932	4.38633	5.15542	5.06178	4.76594	4.47214	5.07771	5.09341	4.7253	4.55543	5.00938	4.6563	4.40229	4.98063	5.11484	4.54891	4.48193	4.42756	1
Jkamp	2.561	2.70607	2.47866	2.42708	3.23404	3.18534	2.81679	2.62982	3.06097	2.87908	2.53593	2.3723	3.10963	2.46786	2.84515	2.96211	3.0642	2.59002	2.78121	2.86108	1
Kidins220	4.66346	4.87281	4.76845	4.56418	5.57283	5.43183	5.0635	4.75665	5.58968	5.30323	4.85649	4.51325	5.14336	4.68468	5.26224	5.26001	5.48172	4.98426	5.21064	5.10542	1
Klc1	4.83352	5.16189	4.96329	4.88105	5.48291	5.63812	5.201	4.95089	5.45946	5.35829	5.00658	4.83654	5.55903	4.83517	5.29383	5.38305	5.50509	5.03923	5.06095	5.30941	1
Klhdc2	4.25515	4.44533	4.25193	4.30042	4.94995	4.72923	4.40731	4.24641	4.71473	4.61327	4.24692	4.24728	4.92134	4.23007	4.61138	4.74091	4.7705	4.28659	4.38545	4.60699	1
Klhl28	1.89419	2.03578	1.92191	1.82507	2.34372	2.37283	2.18912	1.82638	2.72727	2.36595	1.93284	1.75407	2.25099	1.85323	2.15679	2.17784	2.6438	1.91931	1.99564	2.25639	1
Lamb1	5.93092	6.24009	6.12228	6.04691	7.09517	6.7064	6.49873	6.18307	6.7165	6.7447	6.12691	6.25227	6.6739	6.19771	6.43264	6.69665	6.70402	6.25698	6.18299	6.53766	1
Laptm4a	5.93742	6.35323	5.91523	5.91773	6.63013	6.68125	6.37859	5.97922	6.53649	6.18754	5.77713	5.8447	6.49731	5.95349	6.48119	6.57864	6.61876	6.03895	6.09997	6.50476	1
Lgmn	4.17078	4.45786	4.15222	4.18503	4.52999	4.69247	4.64253	4.13164	4.8336	4.43826	4.22254	3.94459	4.6922	3.91716	4.55321	4.45738	4.67256	4.00598	4.45784	4.47862	1
Lox	6.54977	6.92033	6.38437	6.09953	7.32355	7.45605	7.69863	6.15246	8.13491	7.40808	6.17299	5.69172	6.87142	5.5947	7.98845	6.94283	7.7624	6.49393	6.96956	8.13687	1
Map4k5	4.96027	4.7335	4.90396	4.88478	5.44845	5.31104	5.23205	4.85558	5.86055	5.41088	4.7608	4.61709	5.28757	4.52149	5.12022	5.20199	5.42159	4.95243	4.83086	5.18031	1
Mark3	4.43486	4.75821	4.45613	4.50385	5.23228	5.14446	4.76544	4.50489	5.31163	4.92936	4.59717	4.48351	4.94576	4.58446	4.96167	5.02863	5.21302	4.62486	4.75139	4.95729	1
Max	4.17472	4.6331	4.09467	4.28115	4.96297	4.89517	4.50084	4.1824	4.59214	4.51646	4.42045	4.45941	4.74533	4.38432	4.45852	4.6629	4.61055	4.19718	4.26735	4.52344	1
Mbip	2.21919	2.5304	2.19974	2.3494	2.87228	2.75307	2.38023	2.13174	2.9635	2.51259	2.25191	2.20986	2.79395	2.26787	2.60172	2.67468	2.72758	2.32334	2.59612	2.63666	1
Med6	3.09583	3.17504	2.92781	2.98862	3.54997	3.31871	3.14649	2.94627	3.48391	3.25466	2.98655	2.99292	3.44834	2.88108	3.29769	3.2865	3.36146	2.99853	3.2811	3.31219	1
Mgat2	4.76987	5.06496	4.71262	4.726	5.67977	5.68115	5.38589	4.82551	5.41672	5.43182	4.71887	4.77264	5.52266	4.7119	5.19442	5.48807	5.74353	4.91316	4.9375	5.27032	1
Mnat1	2.96731	3.48778	2.83389	3.02624	3.86402	3.80782	3.14492	2.88149	3.68711	3.39306	3.26909	2.9025	3.81655	3.00006	3.6052	3.73459	3.43233	3.07166	3.46279	3.60038	1
Mpp5	3.59147	3.81347	3.71492	3.52726	4.36152	4.07344	4.00747	3.71469	4.42238	4.22231	3.76129	3.60749	3.99928	3.63125	3.67359	3.79838	4.26814	3.75667	3.9385	3.71796	1
Mta1	4.642	4.98852	4.62191	4.75128	5.43594	5.47904	4.90231	4.64477	5.45677	5.29206	4.81909	4.70752	5.45593	4.83404	5.3334	5.46103	5.28988	4.66805	4.8764	5.02273	1
Mthfd1	5.15615	5.77305	5.18556	5.2876	5.99663	5.78165	5.22655	5.23166	5.68574	5.63339	5.55164	5.56021	5.96296	5.60198	5.78276	5.87802	5.67727	5.26505	5.72566	5.76698	1
Nampt	3.8478	4.53949	3.95022	3.98994	4.89561	4.59899	4.27134	3.898	4.57172	4.38043	4.12162	4.23516	4.43468	4.12612	4.41727	4.64572	4.66997	4.01334	3.87381	4.53313	1
Nbas	3.51479	3.85404	3.50175	3.58761	4.34015	4.26386	3.64997	3.41509	4.33728	4.30911	3.9081	3.50437	4.27986	3.62995	4.24888	4.16804	4.37843	3.68195	4.15093	4.20671	1
Ncapg2	4.58038	4.83948	4.54222	4.53671	5.11382	4.87311	4.70345	4.51605	5.2554	5.1914	4.43858	4.42213	5.11897	4.4968	4.78073	4.98182	5.11958	4.54385	4.87185	4.79649	1
Nek9	4.5975	5.02526	4.72767	4.63035	5.57707	5.38691	5.01246	4.7196	5.64761	5.39835	4.4378	4.52391	5.50019	4.60243	5.22873	5.2551	5.53555	4.82353	5.18017	5.07056	1
Nol10	3.82384	4.28512	3.70186	3.86908	4.65198	4.29592	3.84804	3.77292	4.358	4.33298	4.07998	4.02294	4.47721	4.14534	4.37844	4.46165	4.35929	4.03314	4.33425	4.41632	1
Numb	2.80932	2.9479	2.81486	2.76486	3.34787	3.24337	3.07065	2.75712	3.44079	3.21135	2.67339	2.70662	3.2368	2.92475	2.9345	3.15409	3.28175	2.91683	2.82983	2.96098	1
Papola	5.85352	6.20403	5.9348	5.9442	6.59183	6.44552	6.12592	5.94436	6.56505	6.4466	6.08105	5.93121	6.23034	5.92447	6.42474	6.31536	6.63092	6.06338	5.92958	6.36612	1
Plekhg3	4.49346	4.47157	4.44142	4.54548	4.66185	4.74091	4.86835	4.45097	5.71681	4.98538	4.3522	4.03606	4.73428	4.14443	4.71074	4.53001	5.18887	4.6826	5.289	4.88293	1
Pnpla8	3.0772	3.52606	3.22656	3.02233	3.5352	3.82889	3.49299	3.05027	3.79228	3.62451	3.06885	2.96343	3.64244	2.95242	3.58884	3.61017	3.85678	3.36631	3.37486	3.58173	1
Pole2	3.05313	3.49166	3.13387	3.1656	3.80382	3.73487	3.25237	3.22244	3.63351	3.38248	3.18485	3.07968	3.64494	3.10025	3.42397	3.52568	3.38865	3.11969	3.30172	3.42138	1
Ppm1a	4.57084	5.007	4.60414	4.6112	5.29657	5.37127	5.00006	4.6755	5.25187	5.04818	4.63593	4.69284	5.0978	4.65247	4.91777	5.11195	5.38742	4.70804	4.70995	4.94953	1
Ppp2r5c	4.73616	5.05806	4.74469	4.77727	5.37657	5.36302	4.98711	4.70396	5.49947	5.28785	4.72915	4.73472	5.29629	4.68218	5.08943	5.24176	5.35844	4.76942	4.97931	5.22556	1
Ppp2r5e	3.45215	3.7089	3.42413	3.35718	4.06842	4.03593	3.66748	3.38543	4.12823	3.98549	3.48162	3.42788	3.9895	3.42254	3.80235	3.8711	4.0173	3.56195	3.7437	3.80329	1
Prps1l3	4.21512	4.78564	4.30361	4.22004	5.08571	4.71802	4.4292	4.28029	4.92687	4.84836	4.2496	4.33169	4.87919	4.33499	4.86679	4.78112	5.04777	4.43863	4.44411	4.79463	1
Psen1	4.68847	4.80896	4.6455	4.65611	5.12589	5.12296	4.86647	4.60989	5.23631	5.04263	4.52006	4.57542	5.00552	4.49181	4.74785	4.94934	5.12336	4.7048	4.86729	4.84335	1
Psma3	3.53959	3.84501	3.65139	3.72279	4.10149	3.99461	3.6289	3.60581	4.0801	3.92265	3.59621	3.64845	4.089	3.54671	3.68665	4.00395	3.78429	3.57199	3.4944	3.71796	1
Psma6	5.07339	5.41576	5.11212	5.21977	5.63513	5.40169	5.21809	5.09543	5.34558	5.28315	5.22691	5.25617	5.57996	5.13063	5.41191	5.54147	5.35363	5.19901	5.38501	5.46764	1
Psmc1	5.29097	5.71448	5.36942	5.48157	6.09241	5.91341	5.59562	5.4059	5.89803	5.71058	5.60871	5.58584	6.05692	5.52671	5.65799	5.96055	5.7715	5.43313	5.69062	5.59429	1
Ptpn21	4.55461	4.74107	4.63032	4.57147	5.32516	5.14362	4.95334	4.63058	5.3637	5.14712	4.62771	4.57798	5.17639	4.61952	4.87868	5.18453	5.15879	4.71642	4.95749	4.66305	1
Pum2	5.97083	6.18616	5.96593	5.98091	6.55826	6.48403	6.15108	5.95395	6.62325	6.40206	5.95469	5.88397	6.38289	6.00835	6.39612	6.31725	6.6923	6.14244	6.13214	6.35253	1
Pxdn	5.95788	5.98039	5.6994	5.89472	6.78859	6.62437	6.06793	5.76682	6.81265	6.74522	6.20023	5.81765	6.53698	5.96612	6.47339	6.63451	6.88628	5.90931	6.13854	6.5542	1
Rab10	5.51484	5.82629	5.43242	5.47488	6.38748	6.31264	5.95688	5.5661	6.43544	6.15425	5.52057	5.52454	6.15976	5.60824	5.99402	6.11131	6.27655	5.62733	5.90533	5.94061	1
Ralgapa1	3.82485	3.92239	3.7407	3.6455	4.50279	4.71295	4.01004	3.79148	4.59214	4.48896	3.84075	3.50166	4.40194	3.71719	4.16174	4.35075	4.3641	3.92798	4.0875	3.88847	1
Rbm25	5.58629	5.95207	5.6859	5.71115	6.24359	6.14885	5.81744	5.62505	6.32762	5.988	5.89239	5.80216	6.16258	5.80157	6.09617	6.12159	6.07595	5.868	5.93095	6.06665	1
Rcor1	3.98909	4.27621	3.90413	4.01644	4.53738	4.43742	4.1625	3.98735	4.61228	4.39794	3.95826	3.94856	4.4122	4.02	4.40444	4.30006	4.533	4.15694	3.99201	4.36797	1
Rdh11	3.26072	3.70113	3.09187	3.13521	4.0591	3.8983	3.59039	3.05716	3.78371	3.67008	3.36529	3.12112	3.9944	3.07152	4.10996	3.736	4.00913	3.37291	3.69022	3.96996	1
Rhoj	3.75686	4.11728	3.57376	3.74177	4.73436	5.00713	4.44823	3.81886	4.28542	4.48487	3.72565	3.49894	4.85629	3.39819	4.43068	4.56619	4.80035	3.85255	4.16961	4.68861	1
Rock2	5.93742	6.09602	5.84802	5.85924	6.71124	6.83724	6.69231	5.87441	6.7833	6.76437	5.81106	5.68847	6.59386	5.72204	6.48862	6.49451	7.06842	6.11055	6.21584	6.60536	1
Rrm2	5.91525	6.14769	5.99847	6.08182	6.88952	6.70101	6.37545	6.05227	7.07251	6.68619	6.01913	5.9032	6.93828	5.90719	6.3795	6.91619	6.93035	6.0973	6.91238	6.47457	1
Scfd1	3.66873	4.17996	3.85258	3.85064	4.6207	4.50163	4.11955	3.78532	4.47946	4.2754	4.03294	3.79372	4.58419	3.8292	4.18444	4.46677	4.38317	3.83483	4.04156	4.24445	1
Sdccag1	4.17394	4.49862	4.3017	4.23515	4.83696	4.66354	4.35311	4.19017	4.69012	4.506	4.32108	4.29479	4.80994	4.30521	4.42434	4.56301	4.55419	4.32255	4.52096	4.35289	1
Sec23a	5.23101	5.34205	5.20463	5.25388	5.90936	6.18468	5.67602	5.1683	6.14527	6.0267	5.46213	5.0367	6.1105	5.06405	5.57822	6.00889	5.96582	5.21137	5.85443	5.55756	1
Sel1l	4.82403	5.02349	4.8054	4.77096	5.39368	5.49192	5.27811	4.79735	5.53841	5.41346	4.89636	4.52391	5.28995	4.66202	5.27285	5.22779	5.57748	4.95733	5.16446	5.2274	1
Setd3	4.15409	4.52077	4.13939	4.22341	4.78036	4.89268	4.67196	4.20712	4.76209	4.6955	4.28666	4.20646	4.73836	4.18303	4.53437	4.76254	4.85938	4.35018	4.31089	4.52792	1
Sgpp1	4.31068	4.99079	4.30457	4.18157	5.10301	5.03359	4.80287	4.27445	4.61503	4.85154	4.47341	4.40637	4.98063	4.52638	4.36379	4.7893	4.98992	4.39106	4.58282	4.40905	1
Sip1	2.45286	2.88186	2.38076	2.44508	3.27193	2.90783	2.58562	2.42572	3.04863	2.9017	2.38636	2.39655	3.26156	2.37481	2.87698	2.96944	2.74022	2.41166	2.94441	2.84411	1
Slc39a9	4.12176	4.44401	4.00788	4.04627	4.75927	4.87665	4.52076	4.09483	4.86402	4.66981	4.1265	3.87845	4.6928	3.93412	4.53044	4.64497	4.8232	4.1842	4.56461	4.63425	1
Smc6	5.44618	5.71366	5.42628	5.39848	6.14231	6.091	5.81256	5.44109	6.23988	6.03118	5.48843	5.44098	6.12124	5.55497	5.72844	5.97346	6.17166	5.55125	5.65834	5.74633	1
Smek1	4.58512	4.79709	4.44923	4.55753	5.34058	5.23291	4.80631	4.51605	5.44212	5.13987	4.72787	4.58245	5.07632	4.55401	4.90165	5.06107	5.25326	4.68457	4.68812	4.90088	1
Snw1	4.77559	5.14408	4.73123	4.87304	5.47455	5.2702	4.83887	4.734	5.36042	5.07016	4.85355	4.88641	5.42119	4.88601	5.17235	5.23029	5.03528	4.87164	5.15655	5.21265	1
Snx13	3.54327	3.81861	3.58171	3.53954	4.16541	4.2654	3.87086	3.54625	4.21171	4.06776	3.66105	3.47011	4.06313	3.43307	4.10114	3.90549	4.35124	3.70165	4.05971	3.98855	1
Snx6	4.59339	5.01192	4.50774	4.48364	5.21648	4.97643	4.70556	4.53263	5.24077	5.05371	4.64002	4.50183	5.15953	4.47745	4.87249	4.90737	4.88132	4.60208	5.04842	4.81554	1
Sptlc2	4.02014	4.54506	4.1024	3.8926	4.87879	4.79739	4.62758	4.13888	4.8483	4.73389	4.15637	4.19566	4.82976	4.10196	4.52189	4.61536	4.77952	4.18699	4.37262	4.50234	1
Strn3	5.14335	5.41035	5.1897	5.08667	5.98441	5.85531	5.67843	5.14614	6.02216	5.72554	5.22872	5.0959	5.70254	5.01127	5.53482	5.67503	5.9645	5.30447	5.35724	5.64906	1
Sypl	4.84691	5.14163	4.90017	4.85797	5.47978	5.3369	5.35298	4.94952	5.57915	5.32852	4.8052	4.84346	5.3616	4.73742	5.04519	5.3139	5.39721	5.00755	4.983	5.02906	1
Tdp1	3.04443	3.43106	2.95282	2.98259	3.74096	3.81839	3.13861	2.99565	3.60315	3.4866	3.14659	3.00262	3.82649	3.09074	3.59641	3.72462	3.39813	3.04702	3.31699	3.45018	1
Tmed10	4.83003	5.01148	4.80608	4.88478	5.38329	5.07194	5.04197	4.84776	5.23004	5.03427	4.90601	4.70694	5.07217	4.75774	5.13924	5.26686	5.25196	4.90247	4.84832	5.04632	1
Tmed8	3.53589	3.68659	3.55932	3.5135	4.22328	4.27998	3.89424	3.6381	4.22893	4.18647	3.49229	3.57437	3.97767	3.56594	4.02674	3.94887	4.50063	3.73645	3.39895	3.87325	1
Tmem18	3.0789	3.37757	3.02053	2.8888	3.72923	3.36728	3.24213	2.91996	3.89706	3.50783	2.82543	2.91696	3.72862	2.95662	3.40681	3.7189	3.85222	3.09187	3.3487	3.55107	1
Tmx1	5.04012	5.48362	5.01793	5.14459	5.73654	5.37769	5.31137	5.10858	5.66032	5.53967	5.13816	5.1101	5.59963	5.06309	5.23758	5.55152	5.5263	5.08473	5.22719	5.15305	1
Trappc6b	3.15027	3.46563	3.21838	3.15673	3.9783	4.03774	3.63781	3.2867	3.89706	3.6275	3.32657	3.18702	3.80208	3.16509	3.47423	3.79838	3.78069	3.3261	3.40372	3.45335	1
Trip11	3.66423	3.61865	3.627	3.55171	4.30828	4.33244	3.77228	3.56198	4.44734	4.36271	3.7179	3.24185	4.35252	3.43904	4.08782	4.11251	4.43513	3.81328	4.27081	4.00044	1
Tssc1	2.59763	2.83122	2.54354	2.57562	3.04488	3.05073	2.64096	2.5253	3.01942	2.76833	2.4196	2.48377	3.10963	2.46786	2.78372	2.96944	2.87442	2.61288	2.77625	2.78177	1
Ttc15	2.79687	3.43106	2.84464	2.84723	3.71741	3.49846	3.13545	2.82782	3.68184	3.4088	2.84722	2.78336	3.59537	3.01626	3.69372	3.4857	3.74907	3.05734	3.40372	3.55255	1
Ttc8	2.45821	2.82086	2.39572	2.28046	3.50656	3.19681	2.60664	2.4553	3.13278	2.94829	2.36259	2.47246	3.21497	2.49457	3.13479	3.16685	3.07215	2.5697	2.57903	3.06466	1
Twistnb	3.09414	3.5621	3.09859	3.06097	3.86723	3.61611	3.1898	3.05716	3.59896	3.49644	3.29725	3.29149	3.61592	3.24258	3.49331	3.68259	3.54876	3.1944	3.40531	3.44542	1
Ubr7	4.25962	4.54135	4.13509	4.30042	5.09984	4.88218	4.50812	4.18551	4.91295	4.82851	4.22527	4.10525	5.03757	4.2232	4.53829	4.85313	4.80859	4.27178	4.56813	4.53684	1
Vipar	2.92993	3.18789	2.80111	2.96637	3.68497	3.54898	3.02857	2.93318	3.60733	3.35385	2.95356	2.88999	3.63993	2.97333	3.31775	3.46699	3.48065	2.81542	3.38776	3.33986	1
Vrk1	3.74201	4.04037	3.66791	3.79043	4.53403	4.19021	3.87932	3.77189	4.52487	4.12677	3.69832	3.80911	4.27665	3.72331	4.22961	4.24851	4.13183	3.83007	4.00768	4.22064	1
Wars	4.38742	4.94053	4.2549	4.50593	5.28705	5.26174	4.70977	4.42817	5.21877	4.90328	4.47188	4.48488	5.10143	4.49395	5.05978	5.05769	5.00997	4.53658	4.93096	5.00142	1
Wdr20a	2.91852	3.11236	2.97006	2.88015	3.56327	3.54516	3.18828	2.91616	3.5707	3.38954	3.13295	2.92923	3.39723	2.84058	3.24545	3.33053	3.39024	3.01559	3.06852	3.29639	1
Ywhaq	3.88494	4.22311	3.76463	3.93645	4.5926	4.64057	4.17017	3.90275	4.54812	4.50923	3.899	3.94856	4.6661	3.88698	4.18527	4.56062	4.52444	3.92464	4.15749	4.16412	1
Yy1	4.48396	4.84751	4.45096	4.5582	4.96247	4.86755	4.71867	4.40834	4.99028	4.91425	4.65156	4.63993	4.87124	4.56219	4.86887	4.77907	5.04927	4.53658	4.54331	4.83012	1
Zbtb1	3.87039	4.0819	3.9205	3.93027	4.57312	4.57682	4.45138	3.96395	4.80071	4.53397	3.58203	3.82433	4.32948	3.87715	4.37844	4.3181	4.76143	4.13399	4.11956	4.30928	1
Zbtb25	2.28764	2.66945	2.29534	2.27709	3.0695	2.86091	2.59266	2.33283	3.00671	2.65091	2.30304	2.37536	2.87821	2.3619	2.61953	2.80405	2.79208	2.30922	2.55881	2.48704	1
Zc3h14	5.05941	5.30756	5.05078	5.13525	5.57283	5.60901	5.18786	5.09253	5.69617	5.56851	5.07059	5.06706	5.56855	5.01525	5.37593	5.40272	5.55806	5.16835	5.19526	5.3292	1
Zfyve1	3.01088	2.86182	2.93285	2.9102	3.32458	3.3336	3.20797	2.89315	3.73876	3.35023	2.58911	2.57099	3.37475	2.55772	3.3836	3.21266	3.88165	2.9856	3.17696	3.41165	1
Zfyve26	2.9947	3.13909	3.04162	2.86489	3.45323	3.16878	3.24067	2.90662	3.86027	3.50296	2.77574	2.79686	3.26972	2.79885	3.31775	3.11291	3.67333	3.07573	3.25137	3.25335	1
1300010F03Rik	3.44297	3.47087	3.88374	3.78929	3.99698	4.10138	3.74782	3.86532	3.82847	3.64821	3.83001	3.63863	3.68436	3.66345	3.84844	3.89665	3.96013	3.91006	3.65475	3.6216	2
1700123O20Rik	3.8478	3.63273	3.94161	4.03671	4.18867	4.01496	3.92907	4.05706	3.90724	3.67008	3.77505	3.93661	3.89415	3.79477	3.61641	3.97308	3.67851	3.82888	3.92755	3.63557	2
2010107H07Rik	2.38413	1.97854	2.46813	2.50053	2.44487	2.53997	2.39657	2.57978	2.2115	1.92785	2.45204	2.3723	2.41453	2.27827	1.75272	2.62245	2.03263	2.30922	2.13081	1.67756	2
2610027L16Rik	4.73082	4.63019	4.88874	4.97486	4.99258	4.72476	4.65459	4.93989	4.5546	4.64365	4.98638	5.04504	4.75573	4.89683	4.4838	4.95844	4.48379	4.84779	4.86042	4.37545	2
2610301G19Rik	4.60803	4.37894	4.874	4.75826	4.76041	4.88919	4.54336	4.84383	4.69338	4.45925	4.85531	4.69873	4.49042	4.67151	4.42152	4.62301	4.44726	4.80793	4.92439	4.43633	2
6330409N04Rik	3.20424	2.96299	3.15762	3.39528	3.22398	3.16378	3.28976	3.38679	2.99603	2.99338	3.53124	3.46037	3.12414	3.1284	2.83438	3.21879	2.88126	3.24569	2.93337	2.76121	2
6720456H20Rik	2.54106	2.79358	2.86591	2.82934	3.68497	3.55533	3.00791	2.80121	3.23226	3.03931	2.59778	2.65546	3.10232	2.69122	2.86222	3.31728	3.33868	2.77572	3.06045	2.70305	2
6720463M24Rik	4.05396	3.67643	4.11447	4.17026	4.47856	4.17551	4.09476	4.17458	4.34395	3.93833	4.0402	4.01444	3.9983	3.96744	3.83786	4.26916	3.96964	4.14647	4.08455	3.91387	2
Abhd4	3.9041	4.14203	4.34515	4.30201	4.71612	4.6057	4.56851	4.26786	4.28369	4.15074	3.72694	4.2617	4.66916	4.11037	4.10644	4.49707	4.61392	4.07293	4.19171	4.04289	2
Acin1	6.48994	6.28269	6.60937	6.6448	6.90697	6.47625	6.51038	6.58455	6.64394	6.32471	6.68046	6.638	6.34461	6.67048	6.29071	6.52867	6.21192	6.58129	6.51464	6.25651	2
Actr8	3.87817	3.62453	4.06103	4.06519	4.24068	4.1515	3.9354	4.10639	3.93956	3.67586	4.15923	4.08286	3.90147	4.07261	3.61641	4.08835	3.50274	3.99328	3.81322	3.50152	2
Aff1	6.36436	5.41238	6.42227	6.37869	6.11858	5.97232	6.26601	6.58205	6.55684	6.21589	6.13778	5.93346	5.6385	6.00586	6.06713	5.89832	6.37828	6.57688	6.15592	5.93445	2
Ahcyl2	4.35095	4.00661	4.69303	4.52992	4.39816	4.52306	4.53745	4.76186	4.67105	4.35556	4.54283	4.53119	4.14906	4.39506	3.8725	4.18988	4.46751	4.57326	4.84194	3.88964	2
Akap11	5.81094	5.34807	5.92954	5.94089	6.14385	5.80988	5.82206	5.99169	5.99707	5.79081	5.70224	5.71977	5.61017	5.75093	5.74264	5.94204	5.95923	5.95899	5.76539	5.57352	2
Ankrd28	5.33875	4.941	5.56552	5.37713	5.53109	5.52089	5.62376	5.52501	5.19044	5.32121	5.17854	5.4058	5.17639	5.31528	5.23115	5.27997	5.3886	5.48192	5.28003	5.09138	2
Bap1	5.22874	4.93959	5.46953	5.4945	5.25891	5.2047	5.16621	5.48681	5.13062	4.89098	5.51316	5.35825	5.0717	5.32011	4.89709	5.31909	4.8746	5.35361	5.24531	4.70321	2
Bin3	2.75239	3.01095	3.08738	3.06478	3.46463	3.42816	3.0904	3.17423	2.89375	2.82217	3.12903	3.09242	3.05952	3.05595	2.79934	3.25305	2.98208	3.05528	3.27764	2.58172	2
Bmpr1a	5.75686	5.64396	5.89222	5.96719	5.86045	5.85378	5.90853	5.93931	5.59213	5.69864	5.92625	5.98324	5.60443	5.85216	5.35315	5.72807	5.76909	5.92689	5.64342	5.2672	2
Capn7	4.68074	4.34598	4.8932	4.84492	4.76041	4.72252	4.69604	4.81702	4.65842	4.52365	4.56452	4.68455	4.58548	4.57168	4.20432	4.7388	4.46527	4.80612	4.56883	4.06673	2
Casd1	3.23353	2.54318	3.52175	3.52589	4.16193	4.03321	3.72503	3.54747	3.90612	3.72541	3.3042	3.33944	3.63365	3.27477	3.52013	3.61172	3.8545	3.45592	3.65475	3.36195	2
Ccdc25	3.98189	3.85304	4.11447	4.15886	4.266	4.20557	4.09153	4.11131	4.03957	3.77465	4.11574	4.14036	3.92733	4.01503	3.59767	4.09608	3.71674	4.13784	4.11571	3.69814	2
Cdadc1	3.27709	3.00914	3.42767	3.39227	3.57513	3.57547	3.434	3.48536	3.3504	3.07721	3.37522	3.25645	3.15625	3.23398	2.98393	3.38779	3.13421	3.35969	3.36673	2.80454	2
Cdca2	4.90115	4.70615	5.00093	5.02632	5.22274	5.13185	4.95689	5.0007	5.12387	4.83879	4.95499	4.91046	4.97125	4.8871	4.67621	5.01416	4.70385	5.00071	5.00652	4.58422	2
Cela1	2.08121	1.21955	2.47516	2.13829	2.21337	2.47007	1.93859	2.3502	2.46734	1.68292	1.6258	1.13799	1.95328	1.18343	2.28915	1.97522	1.86376	2.17485	2.35514	2.37496	2
Cenpj	3.7031	3.08511	3.84601	3.79384	3.91766	3.73487	3.66203	3.86726	3.90386	3.52876	3.5863	3.50977	3.40612	3.49462	3.25349	3.54038	3.42308	3.80238	3.61291	3.22392	2
Cgrrf1	3.53096	3.22418	3.83276	3.75117	3.69707	3.74155	3.77127	3.83385	3.52576	3.20132	3.60325	3.5692	3.46545	3.51172	3.1313	3.58045	3.40441	3.65119	3.27937	3.09758	2
Chd8	5.55403	5.11819	5.73846	5.71444	5.79564	5.5861	5.53617	5.70676	5.80108	5.56271	5.54184	5.45705	5.51962	5.48934	5.34461	5.65093	5.50291	5.66939	5.66787	5.17176	2
Chmp7	4.5869	4.15748	4.7468	4.76578	4.74484	4.82377	4.68806	4.84923	4.61984	4.44417	4.75201	4.55543	4.36239	4.47817	4.32726	4.61689	4.45329	4.67137	4.65277	4.30144	2
Cnih	5.69739	5.54196	5.83386	5.90758	6.02982	5.80036	5.90235	5.95008	5.6513	5.47569	5.85127	5.89528	5.6666	5.72811	5.31565	5.89643	5.50979	5.81232	5.5562	5.29285	2
Cog3	4.38878	4.14856	4.53082	4.56418	4.68804	4.8222	4.58523	4.65321	4.38006	4.24862	4.64275	4.55283	4.32793	4.5858	4.25047	4.55503	4.35285	4.62486	4.32761	4.14283	2
Ctsb	6.707	6.73993	7.06125	6.92938	7.18545	7.42248	7.3037	7.13587	6.82384	6.61403	6.89452	6.99392	6.7776	7.01149	6.68499	7.01733	7.05896	6.97089	6.96424	6.73337	2
Dad1	4.85478	4.86344	4.96933	5.13703	5.2219	5.29152	5.14111	5.0763	5.03003	4.6877	5.28071	5.0856	5.09553	5.06357	4.77631	5.20199	4.71455	4.95352	5.22763	4.69061	2
Dcaf11	3.6335	3.33644	3.75201	3.69384	3.66908	3.47317	3.61993	3.71361	3.56068	3.25466	3.56914	3.52453	3.18764	3.50889	3.15385	3.50082	3.14366	3.52993	3.79766	3.17858	2
Dcp1a	4.19662	3.89835	4.35072	4.39158	4.44965	4.39789	4.30656	4.33597	4.34062	4.17939	4.38266	4.28463	4.089	4.24202	4.01834	4.33219	4.23963	4.3427	4.24022	3.87678	2
Ddhd1	2.64963	2.55836	2.82848	2.73868	3.08999	3.0233	2.8148	2.8156	2.57905	2.61455	2.73987	2.9025	2.79395	2.72887	1.99334	3.02673	2.56319	2.61005	2.40168	1.92913	2
Dhrs1	3.71619	3.61629	4.0067	4.00864	3.96937	4.00112	4.1778	4.00686	3.85209	3.59889	3.81192	3.76018	3.69646	3.62603	3.52808	3.86594	3.50566	3.8181	3.6785	3.40675	2
Diap3	5.35584	5.08037	5.39343	5.45893	5.84324	5.68115	5.50383	5.45692	5.37104	5.41775	5.43022	5.36122	5.42589	5.30233	4.83744	5.57219	5.26143	5.40512	5.25494	4.92936	2
Dis3	5.54676	5.39674	5.65477	5.78269	5.77365	5.52346	5.52189	5.72954	5.52969	5.48226	5.80379	5.8455	5.39411	5.75866	5.41829	5.60034	5.43116	5.73488	5.60013	5.37256	2
Dnajc3	6.51203	6.10169	6.67621	6.49276	6.41487	6.36059	6.76065	6.77937	6.40933	6.22546	6.53025	6.41155	5.9756	6.30811	5.62311	6.30969	6.2028	6.61095	6.18459	5.49722	2
Dock9	2.76097	3.02179	3.2448	2.96024	3.41555	3.15708	3.22292	3.27496	2.97878	2.92886	3.14465	3.45196	2.81662	3.44202	2.3336	3.00552	2.92599	3.09187	2.86054	2.18694	2
Dph3	3.97647	4.09886	4.21878	4.30361	4.32469	4.06637	4.13218	4.30769	3.86956	3.73512	4.27967	4.40204	3.85264	4.19186	3.73771	4.2124	3.67722	4.09192	4.02524	3.67534	2
Dpysl2	3.68657	3.19108	4.06103	3.84736	4.31612	4.58239	4.12351	3.94935	4.19706	4.42466	3.56193	3.62127	3.99538	3.64293	3.46045	4.09938	4.43513	4.09687	4.28287	3.41976	2
Dzip1	4.28391	3.6559	4.51354	4.30281	4.15057	4.53589	4.18236	4.35268	4.56319	4.04902	3.78991	3.87741	4.2243	3.86945	3.73999	4.27597	4.23	4.43081	4.33093	3.6089	2
Eaf1	5.76183	5.61223	6.11086	5.98414	6.28283	6.01595	6.14021	6.25245	5.80711	5.79412	6.096	6.2084	5.91872	6.09116	5.31793	6.1075	5.81771	6.06741	5.6504	5.24518	2
Elf1	4.0315	4.03509	4.26674	4.134	4.69286	4.43262	4.30517	4.24268	4.26362	4.05345	4.06887	4.31182	4.07613	4.18214	3.69607	4.11468	4.05253	4.04652	3.84616	3.6089	2
Ercc6	3.58435	3.27318	3.67833	3.79043	4.10058	3.98714	3.90349	3.81685	4.13977	3.61703	4.02773	3.7692	3.71917	3.75472	3.70659	4.01449	3.66814	3.84784	3.59499	3.40839	2
Ero1l	4.01926	4.12806	4.37917	4.27223	4.39372	4.37593	4.5063	4.36165	3.98618	4.03228	4.51189	4.4971	4.14378	4.35241	3.24706	4.36361	4.09466	4.2709	3.89533	3.33815	2
Esco2	4.07776	3.76001	4.25391	3.972	4.11594	4.11685	4.12824	4.16278	4.09401	3.77599	3.93061	3.9063	3.75314	3.92566	3.44233	3.8801	3.71297	4.11164	3.82979	3.48925	2
Exoc5	5.47071	5.1036	5.62601	5.6525	5.70739	5.70885	5.67009	5.73194	5.54022	5.53533	5.73477	5.637	5.49847	5.45317	5.15759	5.60498	5.62458	5.63787	5.41967	5.16315	2
F630043A04Rik	3.54081	3.32489	3.55609	3.6816	3.65674	3.5194	3.55552	3.50928	3.50499	3.32832	3.5119	3.57437	3.37172	3.43307	3.17605	3.48739	3.18452	3.47899	3.42733	3.08327	2
Fam160b2	3.37976	3.1637	3.64381	3.56244	3.70428	3.70666	3.5258	3.6841	3.6792	3.36465	3.55031	3.40483	3.48376	3.51455	3.22269	3.64985	3.37112	3.64849	3.50479	3.03733	2
Fbxl3	4.75679	4.45588	4.86041	4.83835	4.74484	4.6653	4.90231	4.93436	4.78429	4.62297	4.66835	4.7116	4.52123	4.60903	4.37406	4.6397	4.60312	4.79399	4.54902	4.28917	2
Fbxo34	3.63235	3.40799	3.89397	3.82308	3.92282	3.96354	3.90993	3.84573	3.71188	3.64085	3.74739	3.94657	3.79085	3.81553	3.34806	3.92051	3.77707	3.77662	3.67063	3.48307	2
Fermt2	6.68979	6.25694	6.76649	6.81151	6.8379	7.08742	6.90045	6.81989	7.09756	6.65964	6.70975	6.58325	6.68194	6.40953	6.79831	6.66036	6.76817	6.80755	6.79824	6.68145	2
Gabarapl1	4.43945	4.70007	4.67687	4.70989	4.90239	5.35328	4.78552	4.76394	4.54162	4.30262	4.99385	4.90843	4.67647	4.72532	4.18527	4.99366	4.80624	4.53512	4.40999	4.18983	2
Ghitm	6.27594	6.12827	6.5987	6.5496	6.70008	6.59392	6.50207	6.58514	6.36139	6.09417	6.43469	6.56533	6.24064	6.40537	5.81859	6.56085	6.26012	6.45021	6.38477	5.86925	2
Gm10094	4.07354	3.92239	4.09467	4.00276	4.09694	3.66621	4.1694	4.16594	3.88795	3.69304	3.98645	4.09185	3.63617	3.93938	3.56973	3.81725	3.70791	4.13013	4.13009	3.59466	2
Gmfb	5.90345	5.79447	6.24055	6.1294	6.35597	6.08861	6.20215	6.19391	5.93043	5.88953	6.22356	6.22725	5.79858	6.08053	5.53024	6.1045	5.9674	6.13213	6.08066	5.47808	2
Gmpr2	3.74094	3.81861	4.00788	3.93027	4.27166	4.23264	3.94528	4.02611	3.91511	3.84546	3.97134	3.96532	3.96575	3.77371	3.7837	4.13198	3.81161	3.92798	3.83096	3.59895	2
Gnl3	5.67229	5.77804	5.84671	5.82645	5.95139	5.84119	5.68138	5.88065	5.67193	5.46163	6.20345	6.14991	5.69596	6.08644	5.45256	5.82799	5.39174	5.90537	5.79269	5.48462	2
Gpr180	3.93982	3.72103	4.06556	4.10869	4.26276	4.4931	4.1116	4.28755	3.94616	3.89944	4.31169	4.02858	4.13139	3.99093	3.3748	4.30959	3.90499	3.93132	4.0687	3.31742	2
Gtf2f2	3.7558	3.71443	3.87988	4.01644	4.18182	3.84966	3.74782	4.01477	3.66458	3.50621	4.11181	4.11764	3.76353	3.97053	3.67716	4.0063	3.64848	3.85372	3.78436	3.6272	2
Haus4	4.27292	4.13875	4.46301	4.4329	4.47227	4.41467	4.34568	4.45871	4.2388	4.08626	4.2594	4.36098	4.4224	4.30358	3.99472	4.34891	4.00297	4.2779	4.59253	3.84951	2
Hmbox1	3.71944	3.2273	3.94654	3.83968	3.75144	3.72478	3.79434	3.81585	3.68579	3.58514	3.83956	3.68707	3.3318	3.5983	3.31006	3.50082	3.718	3.90328	3.6387	3.30869	2
Ints9	3.61731	3.5248	3.83276	3.92198	4.06097	3.72478	3.7156	3.80878	3.85209	3.4948	3.95167	3.8981	3.54937	3.8201	3.45072	3.86723	3.51439	3.71851	3.78921	3.48925	2
Ipo5	7.4183	7.33081	7.5918	7.75429	7.77621	7.55272	7.5009	7.66905	7.49649	7.45765	7.78024	7.73838	7.43924	7.63085	6.78808	7.6577	7.21737	7.54637	7.5141	6.7838	2
Itm2b	5.57651	5.62308	5.69285	5.61939	5.99541	6.27531	6.07732	5.77355	5.4935	5.52702	5.53527	5.5139	5.6724	5.40171	5.26775	6.04716	5.89988	5.66108	5.25799	5.37132	2
Jub	4.88394	4.79189	5.1061	4.97436	5.72071	5.52314	5.05526	5.05819	5.45562	5.07016	5.66462	5.24616	5.22165	5.25898	4.75964	5.44689	4.90788	5.03717	5.42045	4.57559	2
Kctd9	4.50915	4.62202	4.76706	4.53671	4.99502	5.15447	5.13604	4.79735	4.81396	4.75237	4.85941	4.74387	4.73486	4.64414	4.02581	4.913	4.67835	4.75823	4.65608	4.08817	2
Kpna3	5.83201	5.63036	5.92706	6.05589	6.14055	5.93678	5.94912	5.96393	5.79169	5.79807	5.98258	6.11931	5.70849	5.93	5.51808	5.89327	5.83597	5.90509	5.60663	5.51799	2
Ktn1	5.45333	5.07268	5.74727	5.75246	5.63638	5.34893	5.61985	5.74304	5.51429	5.37339	5.53783	5.5328	5.35441	5.4692	4.87662	5.46486	5.03929	5.65707	5.40795	4.86003	2
Lpar6	2.81344	2.67408	2.67684	2.93336	3.40524	3.21142	3.20345	2.80121	3.00884	2.68048	3.38836	3.17169	2.94745	2.95662	2.59659	3.32487	3.01551	2.91455	2.78615	2.71112	2
Lrp10	5.26647	5.24285	5.68149	5.47806	5.74554	6.00032	5.72333	5.74909	5.59631	5.46412	5.7319	5.5149	5.5554	5.48433	4.72513	5.76204	5.55911	5.5552	5.44627	4.61403	2
Mapk1ip1l	5.51048	5.30209	5.77235	5.79911	5.97752	5.76515	5.60214	5.77612	5.61911	5.66259	5.65185	5.74842	5.59514	5.65006	5.36605	5.76619	5.76092	5.71027	5.60287	5.30768	2
Mapk8	2.27546	1.78929	2.53013	2.3462	2.40593	2.47007	2.40735	2.43385	2.33168	2.11934	2.22559	2.19596	2.06033	2.23617	1.93951	2.18654	2.22301	2.29495	2.12679	1.85429	2
Mbnl2	6.4431	6.3787	6.66528	6.65432	6.94706	6.87377	6.71052	6.6912	6.72941	6.58991	6.42091	6.65595	6.5115	6.50038	6.4031	6.69882	6.98497	6.64507	6.31893	6.12071	2
Mdp1	3.51729	3.06257	3.61465	3.42209	3.70308	3.80994	3.44675	3.56918	3.41554	3.23317	3.60185	3.374	3.78633	3.24086	3.38214	3.78201	3.11318	3.48204	3.68372	3.18242	2
Med4	4.17472	3.97204	4.20037	4.30201	4.23986	4.21917	4.03464	4.26639	4.12823	3.76385	4.41009	4.32865	4.05472	4.2806	3.87768	4.10705	3.74415	4.21095	4.19627	3.85668	2
Mettl3	3.35057	3.44312	3.61465	3.67544	4.04027	4.05391	3.68692	3.71901	3.81531	3.54464	3.61862	3.6582	3.69405	3.59162	3.60645	3.85815	3.52737	3.56195	3.68111	3.45018	2
Mettl6	3.83687	3.65705	4.05307	4.04722	4.16975	3.97114	3.9542	4.12435	3.7935	3.54464	3.92614	4.01444	3.88044	3.87386	3.72626	3.97188	3.79147	4.07995	3.66667	3.64665	2
Mphosph8	4.40229	4.38655	4.7155	4.57213	4.55867	4.63938	4.65076	4.73983	4.60051	4.22428	4.33125	4.58054	4.47021	4.46149	4.09316	4.56221	4.12523	4.64324	4.52748	4.00044	2
Mtmr6	4.84592	4.60079	5.11811	4.84328	5.07837	5.29265	5.18862	5.08423	4.84127	4.84007	4.92234	4.78376	4.78591	4.70822	4.54024	4.913	4.74495	4.96113	4.83553	4.36714	2
Mtmr9	3.97919	3.55472	4.08577	4.11233	4.22244	4.20476	4.06296	4.13325	3.99469	3.95026	4.03813	3.88883	4.00512	3.83825	3.45351	4.08391	3.90939	4.0455	4.03138	3.41165	2
Mtrf1	2.09884	1.63432	1.98455	2.07678	2.40289	2.05976	2.02046	2.03299	1.94118	1.81433	2.09802	2.02044	2.01204	1.69978	2.01345	2.21228	1.74592	2.02065	2.26051	1.79639	2
Mudeng	2.98745	2.90553	3.12513	3.24304	3.20876	3.25281	3.11953	3.21324	3.24129	2.9722	3.42704	3.15965	3.05574	3.08883	2.78596	3.23098	3.04614	3.12754	3.06852	2.72182	2
Mycbp2	4.69012	4.00031	4.61035	4.69905	4.75063	4.68731	4.66276	4.60177	4.76396	4.61551	4.66902	4.44335	4.38714	4.52569	4.27653	4.70459	4.56258	4.58879	4.83787	4.10128	2
Naa16	3.6899	3.6068	3.93791	3.85391	3.88846	3.86197	3.84132	3.98646	3.6253	3.47669	3.88639	4.15073	3.61846	3.97463	3.34806	3.64231	3.41843	3.99964	3.77827	3.2893	2
Naa30	4.14688	3.97204	4.33112	4.37502	4.45463	4.19346	4.23597	4.31054	4.25215	4.16514	4.31169	4.32026	4.19994	4.15531	3.81967	4.28566	4.17629	4.37403	4.19445	3.80329	2
Ndfip2	3.2381	3.11573	3.35137	3.4968	3.61652	3.39308	3.57886	3.55836	3.41076	3.10336	3.19425	3.37844	3.24178	3.10214	2.79044	3.49076	3.28687	3.29344	3.12958	2.85383	2
Nedd8	5.41359	5.29294	5.62983	5.59526	5.73741	5.58794	5.4142	5.65757	5.37592	4.90999	5.56746	5.59439	5.39558	5.50532	5.22509	5.56388	4.93072	5.48683	5.44091	5.2205	2
Nek4	2.47414	2.70154	2.71266	2.88232	3.18822	3.05796	2.51809	2.65303	2.78085	2.62982	2.94463	2.83878	2.74981	2.79885	2.86856	3.07275	2.79208	2.71919	2.9267	2.65076	2
Ngdn	4.21894	4.03156	4.25787	4.34363	4.47647	4.3221	4.14703	4.34713	4.17479	3.90926	4.21798	4.30333	4.40561	4.19362	4.04709	4.30197	3.72427	4.23451	4.46314	3.97216	2
Nisch	7.0407	6.63841	7.29306	7.17437	7.26375	7.18284	7.12082	7.20653	7.12822	7.10791	7.25048	7.0367	6.96872	7.13359	6.92655	7.1939	7.02402	7.17758	7.04248	6.71583	2
Nufip1	3.65972	3.6559	3.82342	3.92406	3.94527	3.73151	3.65546	3.96395	3.53749	3.50621	3.85023	4.06102	3.62101	3.92566	3.54122	3.87625	3.62453	3.79507	3.71594	3.43745	2
Nupl1	5.64475	5.46157	5.73137	5.83169	5.9619	5.7232	5.69683	5.8195	5.73369	5.62895	5.69996	5.80325	5.64628	5.69845	5.41049	5.89863	5.63421	5.7263	5.50137	5.34915	2
Oxa1l	4.02889	4.02714	4.08019	4.33198	4.49867	4.47589	4.05883	4.20482	4.17479	3.9562	4.32278	4.28698	4.38192	4.2137	3.98133	4.46591	3.93228	4.13109	4.28287	3.98092	2
Oxnad1	2.82575	3.15882	3.16403	3.37102	3.58559	3.41982	3.13545	3.18212	2.96788	2.7982	3.40944	3.37844	3.17029	3.28312	2.9525	3.3039	2.92599	3.08785	3.06045	2.89909	2
Pabpn1	5.83176	5.58549	6.01636	6.0507	5.99322	6.05274	5.91583	6.00801	5.92045	5.64879	6.12277	6.03066	5.80942	5.99935	5.7037	6.01819	5.47914	5.96684	5.60868	5.56483	2
Parp2	3.86356	3.64088	4.1101	4.03191	4.23739	4.06016	3.84228	4.11049	3.92739	3.72402	4.07393	4.04906	3.97668	3.94566	3.71241	4.1136	3.57122	4.04344	3.89308	3.58317	2
Pbk	4.8538	4.72372	5.0717	4.99665	5.49743	5.21708	4.94221	4.96	4.96784	4.70958	5.07009	4.87761	4.80717	4.87948	4.70843	5.10651	4.61055	4.98852	4.67055	4.5928	2
Pbrm1	6.06285	5.6477	6.25718	6.18585	6.44264	6.2613	6.05745	6.17802	6.28938	6.17594	6.17252	6.03113	6.07845	5.99609	5.81133	6.18362	6.01216	6.21534	6.20211	5.67685	2
Pcca	2.67719	2.65077	2.71561	2.82709	3.23904	3.04892	2.66781	2.78039	2.67692	2.62678	2.81563	2.56835	2.85434	2.64465	2.45304	3.21879	2.46832	2.69537	2.84408	2.37151	2
Pigh	1.32507	1.63432	1.62695	1.73532	2.23428	2.15759	1.65457	1.53984	1.95521	1.55641	1.5947	1.57819	1.98719	1.46495	1.79622	2.14695	1.85395	1.65257	1.78252	1.70694	2
Pinx1	3.11587	3.16208	3.20396	3.27286	3.8094	3.46509	3.0953	3.27938	3.31153	3.10336	3.56482	3.32261	3.37324	3.31114	3.19456	3.59617	2.99471	3.3244	3.3371	3.19386	2
Pnp	3.31214	3.52983	3.47976	3.33696	3.88212	3.72253	3.6109	3.54747	3.43452	3.24689	3.57488	3.57823	3.68436	3.445	3.0013	3.76823	3.16609	3.4038	3.55987	2.96769	2
Polr3d	4.30493	4.09379	4.41063	4.43798	4.47016	4.55177	4.34636	4.50302	4.30007	4.10666	4.90375	4.55737	4.27745	4.44388	3.94629	4.5292	4.0575	4.38783	4.46843	3.98746	2
Prkcd	5.09806	4.56591	5.4498	5.3315	5.07145	5.58702	5.18749	5.45145	5.30908	5.07343	5.36216	4.90487	5.13454	4.85971	4.49594	5.31579	4.85313	5.31934	5.10568	4.58995	2
Prmt5	5.42123	5.51922	5.61064	5.70184	5.90884	5.61506	5.36969	5.65952	5.47696	5.36096	5.95278	5.98372	5.70313	5.85521	5.37884	5.63552	5.09186	5.60044	5.63339	5.21404	2
Psmb5	4.79669	4.65272	5.05873	4.95577	5.07191	4.89219	4.82632	5.06749	4.5795	4.43995	4.92178	4.87345	4.81216	4.78712	4.53959	4.99838	4.3665	4.85423	4.71694	4.50916	2
Psmc6	6.0962	5.82603	6.24852	6.21527	6.31167	6.10396	6.0628	6.29655	5.77886	5.85421	6.11031	6.17735	6.09104	5.9991	5.49913	6.16908	5.7706	6.15505	5.81534	5.52845	2
Psme1	3.74945	3.58281	3.94285	3.92924	3.85972	3.64257	3.51131	3.94015	3.53311	3.33016	3.7088	3.66427	3.64868	3.52863	3.70076	4.02726	3.47618	3.8181	3.5297	3.45335	2
Rcbtb1	3.92489	3.57311	4.07008	4.23013	4.74831	4.5524	4.13532	4.06554	4.26098	4.10239	4.17532	4.29867	4.18888	4.2673	3.98708	4.48872	4.52158	4.07393	3.77705	3.7619	2
Reep4	4.35652	4.23312	4.46558	4.51558	5.09938	5.18489	4.79744	4.65994	4.50717	4.39532	4.69809	4.491	4.8813	4.51589	3.74793	4.90674	4.32681	4.39508	4.03342	3.81437	2
Rhobtb2	3.39888	2.93647	3.4259	3.37712	3.6178	3.59162	3.31368	3.50928	3.32517	3.19122	3.51937	3.2836	2.95358	3.31603	2.74505	3.45668	3.12087	3.4497	3.36999	2.92234	2
Rnaseh2b	3.83188	3.68321	4.00434	4.00079	4.00962	3.9171	3.9408	4.09235	3.77631	3.56504	4.01726	3.99634	3.71084	3.90107	3.45072	3.94887	3.43846	3.93465	3.70571	3.39856	2
Rnf219	3.81779	3.77065	4.04047	4.1518	4.33012	4.26771	3.97715	4.04081	4.10878	3.87333	4.02251	4.1421	4.01093	4.09161	3.86627	4.18056	3.84073	4.10772	3.69411	3.76317	2
Rnf31	3.23658	2.87987	3.34013	3.21428	3.4717	3.57547	3.22886	3.29108	3.28035	3.0728	3.40944	3.27408	3.19281	3.21838	3.03355	3.60707	3.18085	3.24028	3.2496	2.99202	2
Sacs	3.66085	2.95358	4.24795	3.98796	4.21155	4.49507	3.96837	4.28247	4.03854	4.13097	4.07595	4.03045	3.9191	4.04752	3.35255	4.12011	4.27582	4.32255	4.29652	3.04157	2
Sall2	3.95367	3.22262	3.93791	4.01644	4.08872	4.01036	3.76824	3.9346	3.87418	3.94669	3.44756	3.63369	3.93652	3.52442	4.03139	3.90549	4.08206	3.93908	3.73618	3.87795	2
Samd4	5.35895	5.16149	5.62945	5.49102	5.90703	6.08883	5.62264	5.63928	5.81999	5.60207	5.55849	5.43394	5.28119	5.49077	5.42006	5.63892	5.77721	5.66441	5.49399	5.34408	2
Selk	3.90029	3.87785	4.088	4.12411	4.30907	4.29214	4.34974	4.18862	3.8356	3.64527	4.21065	4.06102	3.94059	3.89567	3.66881	4.22655	3.83496	4.09786	3.98358	3.67263	2
Serpine1	8.54931	7.80792	8.69727	8.62274	8.73148	8.22788	8.89345	8.73982	8.89208	8.37357	8.62535	8.37218	8.38742	8.30175	8.71669	8.42368	9.06873	8.85642	8.29496	8.56568	2
Setdb2	3.05486	2.79146	3.19773	3.10783	3.14797	3.06155	3.12432	3.12759	3.01942	2.72935	2.93564	3.09242	2.76857	3.02628	2.48131	2.9936	2.89933	3.01982	2.95099	2.61379	2
Sfmbt1	4.02364	3.39286	4.15435	4.03095	3.74563	3.86911	4.07446	4.02785	3.72986	3.58052	3.64341	3.82433	3.69405	3.79593	3.31928	3.6148	3.71171	4.04959	3.58524	3.29108	2
Slc25a37	4.34117	4.62786	4.75312	4.63731	4.83479	4.93056	5.20287	4.79328	4.64298	4.56993	4.67567	4.86038	4.40046	4.8216	4.59643	4.87315	4.79917	4.75885	4.18896	4.38207	2
Socs4	3.52476	3.28963	3.71637	3.7406	3.87682	3.77126	3.78336	3.72223	3.62941	3.71564	3.7114	3.68826	3.56399	3.60893	3.14522	3.57412	3.65506	3.64849	3.48993	3.06674	2
Spcs1	5.26019	5.01772	5.31403	5.33384	5.29539	5.35581	5.23752	5.36024	4.97429	4.74419	5.25206	5.26889	5.17036	5.108	4.91727	5.27658	4.7867	5.269	5.15655	4.84575	2
Spry2	4.20126	3.79379	4.4927	4.48083	4.59711	4.43056	4.59152	4.70991	4.25569	4.18546	4.11868	4.60772	3.9747	4.39353	3.34506	4.59059	4.22648	4.49145	4.02113	3.53922	2
Sri	5.16448	4.98897	5.24402	5.28278	5.14447	5.02997	5.15314	5.27496	5.22103	4.87608	5.22737	5.18289	4.99776	5.07075	4.89556	5.19431	4.70763	5.20635	4.983	4.91917	2
Stk24	5.23478	4.98261	5.3621	5.32995	5.12589	5.35473	5.29815	5.32793	5.16249	4.95144	5.23324	5.23689	4.84119	5.17662	4.768	5.13619	5.16247	5.28554	5.01376	4.64598	2
Sugt1	4.65051	4.65787	4.91339	4.92563	5.21857	4.95415	4.80385	4.92974	4.81635	4.54815	4.78502	4.91856	4.77573	4.79119	4.52123	4.93528	4.59905	4.70998	4.68877	4.49321	2
Supt16h	5.77355	5.45895	6.01344	6.07043	6.2003	5.95383	5.80004	5.92939	5.9902	5.87993	5.89724	5.91159	5.84228	5.82242	5.64171	5.9957	5.82759	5.99516	5.88603	5.5355	2
Tdrd3	3.31647	3.19268	3.42767	3.4954	3.77217	3.93275	3.54963	3.42307	3.63896	3.47004	3.55903	3.37992	3.60054	3.37809	3.04661	3.61326	3.44608	3.45281	3.48694	3.03308	2
Tgds	3.27561	3.33068	3.43999	3.60976	3.87044	3.67905	3.38178	3.56438	3.51541	3.24493	3.5677	3.62501	3.5547	3.41649	2.9683	3.79159	3.39655	3.3925	3.43976	2.85625	2
Thtpa	3.05139	2.91915	3.21222	3.41172	3.37231	2.89979	2.87712	3.23765	2.6049	2.6084	3.19987	3.27408	3.41055	3.19199	2.49523	3.19824	2.53425	3.05528	3.32541	2.76121	2
Tkt	6.50173	6.30961	6.76615	6.6341	6.78817	6.57465	6.63224	6.62084	6.60469	6.34714	6.7	6.6257	6.22474	6.58936	6.16228	6.54826	6.44208	6.49505	6.74164	6.18018	2
Tm9sf1	5.32713	5.29404	5.54383	5.38878	5.6451	5.65202	5.62209	5.61932	5.28854	5.27371	5.46674	5.43147	5.45558	5.36519	5.10358	5.57338	5.29701	5.4992	5.44091	5.01955	2
Tm9sf2	6.40326	6.17823	6.54758	6.57481	6.71509	6.62587	6.60907	6.62241	6.32552	6.29611	6.59464	6.61423	6.37449	6.42976	5.54814	6.56819	6.26077	6.43215	6.33675	5.49227	2
Tmem110	3.72053	3.38315	3.90287	3.74648	3.86295	3.73822	3.90901	3.96848	3.71833	3.58974	3.7127	3.64355	3.5346	3.61025	3.4197	3.73459	3.55863	3.75542	3.46431	3.39527	2
Tmem128	4.18571	3.91761	4.26871	4.22845	4.32314	3.82575	4.08749	4.26345	4.0406	3.85057	4.12064	4.21801	3.89415	4.01503	3.65559	4.22755	3.72177	4.13784	3.84384	3.69013	2
Tox4	4.02452	3.777	4.18068	4.09863	4.25299	4.10569	4.14703	4.23519	3.97225	4.00393	4.02982	4.11322	4.01575	3.93622	3.74907	4.09056	3.91815	4.20086	4.06272	3.67263	2
Trim35	5.67618	5.54412	5.83287	5.86113	6.35407	6.456	6.06116	5.95372	5.96723	6.00377	5.84243	5.89092	6.15105	5.84464	5.55169	6.22638	6.01318	5.79053	5.92054	5.43545	2
Tsc22d1	5.32182	5.49068	5.67375	5.83938	6.14451	6.2734	5.90876	5.68141	6.01254	5.55455	5.50085	5.72353	5.73702	5.64814	5.89073	5.97197	6.20413	5.69406	5.41421	5.51386	2
Ttc5	3.25623	3.02179	3.48146	3.38471	3.53249	3.36872	3.29684	3.61627	3.38984	3.04383	3.43338	3.35908	3.29232	3.1687	3.06139	3.51247	3.20631	3.3925	3.31868	2.91772	2
Ubac2	4.05139	3.93567	4.31601	4.39158	4.62134	4.48849	4.26491	4.3767	4.25215	3.99244	4.22436	4.28698	4.25398	4.24032	3.58504	4.43668	3.99884	4.14933	4.13105	3.49233	2
Uchl3	3.52972	3.76108	3.80318	3.80177	4.29406	3.92983	3.62554	3.93089	3.66858	3.41227	4.02773	3.99538	3.90356	3.99295	3.37627	3.99216	3.20991	3.68327	3.73995	3.16508	2
Uggt2	1.75959	1.72395	2.01474	2.04085	2.37829	2.47557	2.06299	1.96524	2.16493	2.03195	1.94234	1.97979	1.99137	2.04456	1.79146	2.3301	2.09518	2.05127	1.77722	1.71849	2
Wapal	5.37785	5.18425	5.56392	5.63304	5.73916	5.59224	5.48401	5.51948	5.58548	5.4728	5.69079	5.57947	5.30889	5.43659	4.98719	5.57574	5.52558	5.56129	5.39731	5.02378	2
Wbp4	4.55702	4.35729	4.66798	4.72659	4.95497	4.74423	4.56503	4.69417	4.63553	4.31834	4.67035	4.69696	4.56066	4.59314	4.16766	4.69374	4.32187	4.62006	4.4639	4.16124	2
Wdhd1	5.12516	4.74322	5.42056	5.26412	5.32787	5.18774	5.21476	5.39387	5.36697	5.02755	4.93182	5.12023	5.17209	5.10194	4.83797	5.28384	5.02622	5.30318	5.14999	4.75188	2
Xpo4	3.88783	3.72979	4.1046	4.20988	4.23904	3.90922	3.87557	4.02524	3.91959	3.9287	4.085	4.16017	3.79648	4.13896	3.77262	4.06265	3.82216	4.13302	3.98041	3.67127	2
Xpo7	5.66699	5.51072	5.85684	5.96142	6.0965	5.7961	5.69285	5.95622	5.73969	5.68519	5.93293	6.05495	5.71235	5.92552	5.41511	5.84214	5.63454	5.81622	5.70154	5.35462	2
Zc3h13	4.72868	4.21225	4.87593	4.87143	4.87084	4.8117	4.77551	4.88264	4.84947	4.62223	4.90431	4.74558	4.44186	4.75834	4.52782	4.71394	4.58265	4.90642	4.81377	4.3944	2
Zdhhc20	5.90818	5.40899	6.01753	5.98735	5.98023	5.85531	6.08382	6.06265	5.92045	5.73897	5.68322	5.72526	5.71412	5.63626	5.41829	5.9121	5.7724	5.93685	5.79299	5.30681	2
Zmym2	4.65108	4.31079	4.78362	4.65299	4.85857	4.81696	4.73323	4.734	4.80916	4.6035	4.69743	4.66603	4.45185	4.50673	4.52321	4.55663	4.70258	4.82234	4.38864	4.40418	2
Zmym5	4.02364	3.57189	4.15647	4.05292	4.00283	4.06105	4.1967	4.20482	4.14168	3.76114	3.85023	3.85536	3.69405	3.81438	3.68546	3.96947	3.89614	4.1214	3.75367	3.51521	2
1300018I17Rik	3.7861	3.52606	3.83807	3.76631	3.60885	3.38167	3.67507	3.75937	3.8141	3.69162	3.84194	3.68945	3.75777	3.85393	3.28363	3.88776	3.30882	3.68591	4.03852	3.19765	3
2310036O22Rik	5.10344	5.11528	5.06608	5.07555	5.03445	4.88519	4.85035	5.09295	4.78123	4.8916	5.25961	5.17151	5.19347	5.25478	4.52913	5.25657	4.60312	4.89568	5.17142	4.53684	3
2400003C14Rik	5.45041	5.47814	5.5507	5.54911	5.58324	5.3623	5.50141	5.53874	5.59422	5.54752	5.89154	5.64189	5.76041	5.6612	5.05022	5.80701	5.08218	5.51183	5.6993	5.06184	3
2700029M09Rik	4.28829	4.75501	4.34049	4.38859	4.73202	4.48981	4.24689	4.38145	4.39296	4.4717	4.83107	4.68217	4.93614	4.63124	4.00611	4.90235	4.03754	4.36174	4.73458	4.01438	3
2810004N23Rik	4.12584	4.58406	4.05193	4.45169	4.47926	4.10051	3.8961	4.18551	4.24148	4.3054	4.77699	4.64421	4.82373	4.5375	3.7434	4.76876	3.77224	4.07694	4.75015	3.86972	3
4930444A02Rik	3.29618	3.62218	3.18938	3.3832	3.68132	3.02514	3.1974	3.19621	3.23044	3.19324	3.58203	3.54441	3.64993	3.57138	3.13654	3.64231	3.08793	3.00709	3.6798	2.97215	3
4933411K20Rik	3.63465	3.93189	3.54474	3.69628	4.00671	3.47987	3.56257	3.54503	3.85443	3.79335	3.77754	3.78486	4.12516	3.85616	3.53071	3.94887	3.7392	3.55184	4.16589	3.46437	3
9130011J15Rik	5.12068	5.41136	4.92401	5.0899	5.308	4.93492	5.10961	5.05735	4.86922	5.03092	5.43337	5.2381	5.19729	5.21126	4.81017	5.35487	4.85369	4.95461	5.34622	4.85528	3
Abcb10	4.35235	4.79189	4.34142	4.50178	4.4468	4.11343	4.46515	4.44839	4.48851	4.86229	4.78625	4.54696	5.37552	4.49822	3.85686	4.92789	4.11098	4.29179	5.04236	3.79586	3
Abce1	7.18514	7.40198	7.1959	7.29597	7.31401	6.78052	7.01542	7.19271	7.00595	7.29329	7.64905	7.62363	7.37849	7.56419	6.75724	7.38033	6.85807	7.15774	7.35906	6.84288	3
Abhd13	4.46027	4.54568	4.36548	4.40648	4.5692	4.27998	4.41894	4.38349	4.29663	4.47418	4.56381	4.61895	4.5913	4.56151	3.90431	4.65097	4.28937	4.38864	4.50121	3.95225	3
Acd	4.23112	4.18075	4.29014	4.36132	4.20058	3.78858	4.22644	4.25236	4.26888	4.18848	4.35718	4.35278	4.34028	4.43944	3.87768	4.38628	3.95162	4.21642	4.499	3.85906	3
Actg1	4.63744	4.74913	4.75172	4.72422	4.8591	4.3873	4.71239	4.68761	4.82886	4.96851	4.70852	4.8931	5.11225	4.91238	4.91275	4.94019	4.68924	4.81995	4.98826	4.76901	3
Afg3l1	5.07339	5.41845	5.1788	5.40368	5.45626	4.99047	4.93279	5.18547	5.0807	5.22313	5.83502	5.56955	5.49778	5.67571	4.71478	5.59141	4.75474	5.12303	5.3878	4.67252	3
Agpat6	5.94872	6.01686	5.88457	5.98463	6.28721	5.95549	5.91333	5.95167	6.01541	6.05561	6.20138	6.19202	6.30588	6.28011	5.55169	6.35053	5.7727	5.83438	6.18551	5.55354	3
Amfr	6.60969	6.60079	6.53664	6.64542	6.57742	6.3232	6.55167	6.61308	6.29882	6.57713	6.81965	6.7368	6.80799	6.7377	5.70253	6.83217	6.22385	6.44809	6.6448	5.85121	3
Ankrd11	6.45657	6.3145	6.42578	6.50645	6.5239	6.25279	6.39598	6.38867	6.463	6.68227	6.60391	6.49032	6.53731	6.61413	6.09107	6.70873	6.38518	6.40453	6.63126	6.05119	3
Ap1g1	5.24343	5.23637	5.24252	5.32173	5.32322	4.83316	5.05608	5.17339	5.15541	5.3376	5.55489	5.49913	5.30221	5.49789	4.84431	5.34381	5.00895	5.14658	5.43784	4.78469	3
Ap1m1	4.91533	5.27073	4.84011	4.88052	5.10391	4.69933	4.94355	4.89646	4.7849	4.96675	5.22056	5.21775	5.08138	5.28473	4.69738	5.0983	4.66738	4.84368	5.37421	4.58923	3
Aprt	5.70557	6.01531	5.74093	5.76492	5.6828	5.11358	5.43213	5.85796	5.34517	5.46991	6.06493	5.99787	5.97387	6.09021	5.41404	5.99099	5.23109	5.62288	6.03391	5.41586	3
Arglu1	5.22646	5.30465	5.29251	5.33111	5.46684	5.18977	5.26208	5.24735	5.31882	5.17781	5.56782	5.5547	5.44456	5.57934	5.06477	5.53135	4.95374	5.28814	5.25363	5.01052	3
Arhgef18	4.49535	4.88115	4.73123	4.50593	5.40729	4.71802	4.59209	4.67605	5.1502	5.12052	4.88664	4.96718	5.48639	5.04813	3.72166	5.20708	4.55349	4.56614	5.15701	3.83387	3
Arhgef7	4.41634	4.70062	4.43444	4.56816	4.60991	4.47256	4.36652	4.38484	4.40894	4.66693	4.84117	4.70635	4.77687	4.76248	4.14897	4.77151	4.31112	4.33852	4.72516	4.21601	3
Arl2bp	5.28589	5.43851	5.09565	5.33189	5.43629	4.97643	5.14927	5.19821	4.9924	5.13727	5.74934	5.66732	5.5679	5.69287	4.29286	5.58242	4.77892	5.05354	5.66656	4.42035	3
Armc6	3.64952	4.01825	3.66492	3.69384	3.79822	3.39166	3.56724	3.70928	3.43609	3.62003	4.092	4.01065	3.89834	4.08024	3.4549	3.7585	3.20451	3.58762	4.07367	3.38701	3
Asf1b	5.21466	5.22679	5.10336	5.25798	5.18606	4.67982	4.98755	5.15131	4.84009	4.84199	5.18742	5.27126	5.11494	5.29744	4.47429	5.10705	4.52659	4.9687	5.10713	4.60769	3
Ash2l	5.17395	5.50439	5.23653	5.32682	5.59775	5.04753	4.95689	5.17495	5.16437	5.28127	5.42904	5.46086	5.70254	5.54504	4.85481	5.58046	4.88188	5.12303	5.39771	4.84754	3
Asna1	5.28552	5.37365	5.20565	5.28318	5.34671	4.77214	5.15352	5.26838	5.14925	5.08156	5.4698	5.55308	5.25417	5.60429	4.94013	5.23828	4.893	5.13942	5.29792	4.9595	3
Atmin	3.63465	4.13875	3.44524	3.89472	3.67154	3.36728	3.48188	3.59879	3.46251	3.78536	4.19216	4.21801	4.02727	4.36026	3.18449	3.84377	3.37592	3.52993	3.78557	3.17281	3
Atp11a	6.15751	5.74808	6.06509	6.08459	6.11366	5.79077	6.12179	6.03192	6.00731	6.16552	5.65623	6.13437	6.3528	6.12603	5.29035	6.30922	5.78349	5.92689	6.68678	5.21033	3
Atp13a1	5.42222	5.46418	5.52059	5.48332	5.54314	5.25012	5.36036	5.53783	5.35178	5.44407	5.80197	5.70844	5.68241	5.77369	5.05068	5.73972	5.19652	5.45908	5.67473	4.99065	3
Atxn1l	5.24455	5.1631	5.21381	5.19471	5.26741	4.89915	5.14384	5.23728	5.18998	5.38964	5.25828	5.29671	5.27438	5.37721	4.58764	5.28865	5.01711	5.19441	5.43669	4.6826	3
BC056474	3.72161	4.06561	3.63007	3.82197	3.95435	3.81523	3.63447	3.66633	3.60733	3.64527	4.24692	4.04813	4.12961	4.1252	3.54122	4.12767	3.37592	3.63488	4.27857	3.52876	3
Bag4	3.8107	3.97296	3.76463	3.84627	3.73511	3.21948	3.50523	3.78635	3.34204	3.7365	3.8725	4.11499	3.83307	4.1057	3.19121	3.66035	3.41533	3.72623	3.97723	3.22392	3
Bcar1	6.38301	6.20032	6.35816	6.45912	6.53131	6.35409	6.31945	6.32868	6.56522	6.51944	6.67034	6.47326	6.75276	6.57899	5.79888	6.6799	6.18957	6.21603	6.57962	5.90895	3
Brd7	4.615	4.82938	4.61883	4.78811	4.68683	4.5706	4.61079	4.60989	4.52779	4.6363	5.15111	4.89874	4.78309	4.94714	4.29441	4.94873	4.38554	4.60833	4.869	4.23168	3
Cars2	3.50727	3.64088	3.4435	3.57971	3.37534	3.22749	3.29684	3.59644	3.18808	3.39306	3.72565	3.70365	3.74502	3.70364	2.99938	3.62862	2.91938	3.28821	3.66931	3.00512	3
Cbfb	5.92743	6.07546	5.98631	6.0488	6.15458	5.64435	5.89475	5.94893	5.92489	6.12124	6.08406	6.22786	6.2034	6.24098	5.77643	6.22286	5.97473	5.8969	6.06583	5.42589	3
Cc2d1a	4.45185	4.26274	4.44663	4.41755	4.37659	4.11429	4.21832	4.41829	4.21445	4.45257	4.5501	4.42142	4.65132	4.59514	4.01176	4.64947	4.27327	4.26388	4.66268	3.91272	3
Ccdc102a	4.52281	4.41725	4.54303	4.57608	4.42595	4.39648	4.30795	4.62142	4.52046	4.4783	4.80033	4.50183	4.63827	4.64221	4.48244	4.77014	4.12995	4.48467	4.68554	4.26519	3
Cdc16	5.29061	5.50407	5.27263	5.52479	5.91838	5.54359	5.37732	5.33319	5.49051	5.52463	5.67528	5.53904	5.92895	5.5689	5.15376	5.97794	5.19022	5.22091	5.66656	5.04007	3
Cdkn2aip	3.81475	3.91474	3.84732	3.85935	3.76644	3.43369	3.64224	3.76564	3.71833	3.81703	3.88062	3.97897	3.98557	3.97361	3.18953	3.88904	3.53024	3.67532	4.132	3.34328	3
Cdt1	4.84444	5.18741	4.91902	4.93438	4.87031	4.70729	4.7389	4.84087	4.8524	5.00719	5.1967	5.12198	5.22954	5.22377	4.48177	5.21974	4.74679	4.76072	5.32269	4.33168	3
Cenpn	3.97013	4.35023	4.00552	4.01741	4.18353	3.91218	3.95598	3.99891	4.13112	3.9455	4.38022	4.18561	4.22597	4.2232	3.93442	4.148	3.67203	3.89988	4.52604	3.85429	3
Cfdp1	5.66139	5.86928	5.5798	5.729	5.59711	5.34311	5.45768	5.5756	5.47127	5.56387	5.96938	5.93645	5.82895	5.89915	5.09785	5.79048	5.14398	5.49209	5.87586	5.08936	3
Cherp	5.99884	5.89733	5.99166	6.06154	6.072	5.71421	5.91356	6.00801	6.04095	6.05945	6.2156	6.25107	6.16497	6.39263	5.4988	6.29183	5.7706	5.92467	6.17679	5.48883	3
Chmp1a	5.03623	5.51891	4.97654	5.04688	5.39331	4.96888	5.14888	5.14215	5.03415	5.20587	5.29071	5.4219	5.46017	5.42394	4.87559	5.39694	5.01609	4.95079	5.58529	4.87299	3
Chtf8	5.98613	6.26258	6.01315	6.10387	6.43117	6.05162	6.08927	6.04459	6.14789	6.17492	6.28443	6.24726	6.34327	6.30142	5.92	6.34338	5.96134	6.03792	6.32039	5.85389	3
Ciapin1	4.61094	4.92354	4.56874	4.66046	5.0631	4.4063	4.39755	4.64364	4.65172	4.54658	4.85531	4.94753	5.1127	5.04618	4.39006	5.08784	4.16898	4.54674	5.03323	4.34867	3
Cirh1a	5.64815	5.88374	5.60017	5.81173	5.71658	4.95415	5.44732	5.64859	5.39125	5.47856	5.90575	6.14819	5.82977	6.10544	5.17863	5.71168	4.97744	5.53021	5.76692	5.3292	3
Cited2	6.21365	5.89394	6.32536	6.15603	5.85804	5.10672	6.13709	6.1582	6.49397	6.05202	6.45106	6.17882	5.68875	6.25428	5.58831	5.86745	5.76637	6.06338	6.78758	5.56556	3
Cnot1	6.7359	6.7492	6.73478	6.76369	6.90827	6.41759	6.55269	6.65861	6.77533	6.91058	6.94383	6.91539	6.85166	6.9682	6.39809	6.87327	6.55549	6.68645	6.91735	6.39048	3
Cnot7	5.15615	5.21288	5.16097	5.229	5.23228	4.7492	4.99403	5.14534	4.88869	5.10889	5.45943	5.46639	5.31124	5.39867	4.79389	5.22226	4.84456	5.09217	5.14388	4.72027	3
Cog2	4.16206	4.23312	4.09356	4.18762	4.1801	3.90327	3.98501	4.16909	4.00315	4.10132	4.31597	4.25771	4.50831	4.37273	3.68191	4.29719	3.80808	3.97184	4.56602	3.77835	3
Cog4	4.52034	4.87478	4.53897	4.5448	4.94339	4.55555	4.47818	4.59886	4.66641	4.67699	4.58165	4.76086	5.06985	4.77661	4.28433	4.89732	4.3625	4.47634	5.11292	4.12517	3
Cog8	3.61614	4.03861	3.64685	3.69262	4.04311	3.69407	3.61993	3.63353	3.73368	3.89326	3.82521	3.90425	4.22597	3.954	3.51614	4.22956	3.73424	3.59748	4.19171	3.43905	3
Cox4i1	6.22564	6.34846	6.2363	6.26871	6.22937	5.82901	6.05291	6.28701	5.90816	5.88861	6.342	6.40365	6.3306	6.38113	5.74997	6.40184	5.70275	6.13044	6.2484	5.82328	3
Cpe	7.02869	7.4728	6.97689	7.07101	7.80073	7.62418	7.15553	7.05128	7.21486	7.49109	7.45119	7.48474	8.11926	7.46819	6.20186	7.89609	6.90025	6.93989	7.16749	6.42686	3
Csnk2a2	5.16052	5.38886	5.1636	5.27834	5.25932	4.90559	4.98451	5.14973	5.11076	5.14971	5.60488	5.61133	5.29985	5.56484	4.75628	5.33964	4.83248	5.08572	5.32892	4.79711	3
Cul4a	5.99105	6.19542	6.01519	6.11455	6.25095	5.90257	5.94444	5.97721	5.82535	5.96415	6.31137	6.27055	6.42343	6.27784	5.37447	6.35421	5.71689	5.87406	6.20008	5.39356	3
Cyb5b	6.61809	7.10574	6.63712	6.76441	7.02701	6.48667	6.7021	6.67306	6.49993	6.8268	6.98738	7.06476	7.00713	7.07543	6.4191	6.98287	6.77434	6.59777	6.88024	6.49012	3
Cyr61	7.51298	7.57914	7.45214	7.5989	8.08887	7.34545	7.69942	7.38279	7.89331	7.72143	7.93817	7.86951	8.07722	7.73495	7.51382	8.17636	7.95835	7.43112	7.65127	7.2761	3
D030016E14Rik	4.5774	4.69061	4.52672	4.56816	4.70901	4.4014	4.41829	4.5369	4.56532	4.55752	4.80398	4.71684	4.85361	4.78712	4.26711	4.78249	4.32845	4.45105	4.90171	4.2526	3
D230025D16Rik	3.6461	3.54108	3.51844	3.68774	3.52843	3.29302	3.47068	3.65848	3.49298	3.53195	3.69174	3.62252	3.72035	3.72941	3.17095	3.66334	3.28004	3.50169	3.82979	3.17474	3
D8Ertd738e	5.14054	5.28742	5.27896	5.27145	5.02922	4.69476	4.98321	5.21693	4.74459	4.77262	5.41559	5.32857	5.17939	5.35464	4.68448	5.27561	4.66544	5.01436	5.2753	4.84515	3
Dcaf15	4.52281	4.72644	4.60414	4.67713	4.76041	4.43468	4.40861	4.64081	4.40894	4.53081	4.99332	4.85933	4.83902	4.97956	4.39439	4.89163	4.15424	4.5212	4.90171	4.39276	3
Dda1	5.13489	5.05762	5.14344	5.1552	5.24504	4.97313	5.0932	5.21617	5.02848	4.99057	5.29892	5.20457	5.20489	5.21731	4.64082	5.335	4.80566	4.98106	5.30173	4.6999	3
Ddx19a	4.14044	4.34882	4.15329	4.25751	4.17493	3.64019	4.04554	4.13888	4.0105	4.11516	4.33546	4.42498	4.26212	4.39887	3.62631	4.20118	3.8602	4.0455	4.37824	3.71796	3
Ddx39	5.83027	6.31215	5.797	6.00064	6.54767	6.16646	6.03772	5.94688	5.86692	5.99777	6.56218	6.51403	6.37355	6.43996	5.54717	6.40849	5.70338	5.79935	6.09218	5.65759	3
Ddx49	3.8859	3.98943	3.92425	3.972	3.93	3.627	3.66748	3.8942	3.72474	3.82484	4.23071	4.12028	4.12783	4.31089	3.72396	4.20118	3.60018	3.71205	4.37905	3.63974	3
Def8	4.73349	4.88749	4.63793	4.79208	4.86285	4.53205	4.56793	4.71906	4.57243	4.70467	5.17948	4.87865	5.06197	4.91823	4.30902	4.9359	4.42596	4.6351	5.03068	4.3368	3
Dhodh	3.4742	3.6787	3.44175	3.47423	3.79822	3.26686	3.25237	3.38407	3.32687	3.45498	3.79729	3.74654	3.88573	3.86393	3.14175	3.85163	3.02169	3.21293	3.75118	3.09555	3
Dhps	3.84086	4.11312	3.9205	3.98895	4.01638	3.53234	3.75398	3.98378	3.56355	3.73235	4.39402	4.34679	3.83526	4.31897	3.58504	3.96103	3.49688	3.88389	4.12244	3.5599	3
Dhx38	5.19774	5.34772	5.21381	5.30834	5.40729	4.77917	5.07741	5.16594	5.15825	5.28456	5.48881	5.5374	5.35099	5.61448	4.80747	5.46784	4.98161	5.12884	5.37782	4.76522	3
Dlc1	6.09869	6.02794	5.69431	6.05942	6.15567	5.50534	6.09632	5.72901	5.55391	6.06657	6.28813	6.18092	6.19918	6.10171	5.60954	6.24606	5.77391	5.83497	6.4322	5.74024	3
Dnaja2	6.52518	6.6973	6.52747	6.67165	6.61467	6.33864	6.41139	6.55154	6.28787	6.49184	6.86937	6.90919	6.79742	6.83673	6.12115	6.70891	6.22912	6.4883	6.71969	6.23775	3
Dnajb1	5.14696	5.26774	5.06721	5.14548	5.14139	4.93589	5.04238	5.0548	4.76582	5.09824	5.44509	5.36825	5.31748	5.3345	4.53502	5.20352	4.68413	4.97355	5.22273	4.52494	3
Dync1li2	5.96789	5.97674	5.97346	6.05895	5.97629	5.84428	5.95843	5.91753	5.91962	6.04345	6.39495	6.08243	6.12725	6.14406	5.66516	6.2153	5.83193	5.95465	6.20528	5.74377	3
E2f4	4.98604	5.46972	4.92587	5.10457	5.28625	4.93105	4.94265	4.99761	4.88926	5.0253	5.52904	5.47807	5.4099	5.48361	4.65592	5.44387	4.74311	4.94751	5.41499	4.67252	3
Edc4	5.54979	5.42013	5.59511	5.59234	5.50601	5.11273	5.3677	5.47924	5.48488	5.51906	5.73827	5.65678	5.61017	5.7275	5.19153	5.65317	5.31531	5.45331	5.72156	5.20754	3
Efnb2	6.0191	6.39093	5.72746	5.8053	6.70351	5.6823	5.99097	5.82174	5.71168	6.23739	6.665	6.49405	6.62456	6.47248	4.76577	6.50095	5.68656	5.62971	6.05209	5.15111	3
Ell	3.94722	4.00301	4.15435	3.91365	4.07398	3.83931	4.0679	3.97029	3.96577	3.91658	4.25673	4.09096	4.19315	4.17147	3.59137	4.28373	3.70918	3.93354	4.33176	3.49386	3
Eps15l1	4.91722	4.90154	4.81147	4.98877	5.11202	4.76126	4.81659	4.87737	4.94231	5.03874	5.20592	5.15619	5.44705	5.2472	4.64082	5.30395	4.63461	4.78483	5.38819	4.53388	3
Eri1	5.22	5.40015	5.21889	5.27753	5.2938	4.91248	5.01501	5.1959	5.0019	5.26279	5.42747	5.5644	5.3268	5.51097	4.79879	5.32097	4.94788	5.13414	5.40008	4.86298	3
Erlin2	4.89972	5.13632	4.7475	4.85363	4.92252	4.49704	4.83694	4.76913	4.76767	4.90328	5.19485	5.12679	5.00745	5.10334	4.46334	4.94386	4.61593	4.71835	5.13157	4.51745	3
Exosc6	3.58435	3.74929	3.49839	3.59024	3.61652	3.19518	3.29825	3.40706	3.43766	3.58974	3.74866	3.85853	3.79984	3.85059	3.09409	3.78201	3.21887	3.36631	3.89982	3.13173	3
Fam149a	5.16052	4.93348	5.12733	5.48543	5.17663	4.89716	4.9489	5.21807	4.9998	5.01287	5.49032	5.51556	5.37027	5.51939	4.26711	5.43521	4.64978	4.98959	5.38979	4.39112	3
Fam192a	3.95735	4.20757	3.90919	4.01157	4.11414	3.89131	3.79036	3.90275	3.88338	3.78536	4.06583	4.24325	4.30528	4.21022	3.71704	4.21949	3.77103	3.87236	4.30161	3.79586	3
Fam38a	6.52426	6.69466	6.67399	6.63977	7.0755	6.53835	6.80788	6.69393	6.87207	7.06713	6.91673	6.94897	6.88226	7.08586	6.29091	7.03962	6.90313	6.57847	6.919	6.18797	3
Fam65a	5.43376	5.47296	5.47293	5.43084	5.44167	5.38656	5.53824	5.45435	5.56071	5.72726	5.71165	5.47121	5.70611	5.63561	4.98814	5.5984	5.42504	5.47928	5.89334	4.97106	3
Fanca	4.80383	4.86046	4.91214	4.88584	5.08388	4.51918	4.70081	4.90356	4.71151	4.91365	5.10798	4.95591	5.18794	5.20082	4.49661	5.26832	4.50063	4.85423	4.94185	4.33594	3
Farsa	5.31613	5.51451	5.33382	5.41291	5.3717	5.02407	5.04738	5.32722	5.04389	5.13362	5.70354	5.66342	5.64379	5.75984	5.0132	5.54831	4.71204	5.23219	5.54875	5.00731	3
Fkbp8	5.80638	5.96319	5.75148	5.77211	5.86045	5.62529	5.59931	5.82623	5.64525	5.79379	5.98258	5.90651	6.07223	6.01159	5.37118	6.04971	5.43116	5.67469	6.18047	5.34704	3
Fnta	5.24155	5.42282	5.17932	5.29281	5.26983	4.86552	5.05236	5.21275	4.99716	5.12578	5.54838	5.53642	5.44599	5.49041	4.63961	5.42956	4.61325	5.03202	5.48658	4.6446	3
Fto	5.49766	5.601	5.47463	5.54945	5.49984	5.25401	5.4006	5.45467	5.29198	5.54203	5.66629	5.54918	5.72708	5.64269	5.17821	5.6569	5.25369	5.31256	5.8109	5.2182	3
Gatad2a	6.03282	5.98789	6.0679	6.21695	6.08808	5.80803	6.05497	6.1341	5.91041	6.17922	6.40318	6.36736	6.22806	6.43422	5.51643	6.21858	5.82324	6.01487	6.27187	5.48768	3
Gcdh	3.40295	3.57675	3.52506	3.44404	3.58559	3.13678	3.07561	3.39899	3.23407	3.22131	3.5863	3.62625	3.7818	3.70858	3.13479	3.7585	3.08006	3.21661	3.78921	3.02239	3
Gcsh	5.06196	5.25158	5.00564	5.26126	5.12545	4.4832	4.88427	5.11552	4.67897	4.84964	5.54293	5.54068	5.04935	5.43139	4.77465	5.17935	4.54505	5.02892	5.10809	4.80451	3
Gins2	5.10921	5.18781	5.03876	5.21639	5.15236	4.64353	4.89355	5.11959	4.71087	4.8585	5.25295	5.2202	5.3841	5.25352	4.62126	5.36402	4.45479	4.93321	5.16354	4.68327	3
Gins3	3.71619	3.81347	3.7909	3.69992	3.74679	3.55407	3.43656	3.61163	3.49298	3.61101	3.8228	3.7692	3.93244	3.8201	3.22597	3.88266	3.27833	3.63215	3.99725	3.26964	3
Gins4	4.43945	4.61262	4.42126	4.33587	4.2813	3.81523	4.07282	4.47087	4.09796	4.12992	4.20144	4.50654	4.51784	4.54095	3.88078	4.39525	3.9312	4.19994	4.63811	4.02923	3
Gipc1	4.51662	4.52203	4.51354	4.61569	4.61309	4.23343	4.53389	4.44644	4.72751	4.54972	4.52376	4.46288	4.76205	4.5499	3.89719	4.76462	4.30029	4.3064	4.72893	3.83387	3
Glg1	6.53531	6.36777	6.49164	6.57185	6.48158	6.30086	6.48561	6.44708	6.19852	6.4894	6.76738	6.61174	6.5493	6.68162	5.86267	6.63527	6.09772	6.41959	6.52805	5.84794	3
Gmip	4.11027	4.16876	4.33862	4.1223	3.88212	3.48654	3.91176	4.39965	3.97225	4.00851	4.59013	4.45245	3.98163	4.55195	3.56844	4.14906	3.72051	4.2577	4.06372	3.53922	3
Gnpat	4.9748	5.52205	5.09344	5.21259	5.50018	4.80377	4.85368	5.09584	4.96999	5.23971	5.59088	5.4883	5.57866	5.51026	4.83638	5.43304	4.77652	5.07424	5.41538	4.68527	3
Golga7	4.43157	4.64698	4.48005	4.53941	4.615	4.28379	4.54218	4.42883	4.40814	4.48159	4.71305	4.69225	4.63452	4.63641	4.18361	4.72749	4.34152	4.34769	4.64945	4.25441	3
Got2	5.06748	5.23943	5.11757	5.10411	5.11382	4.60449	4.82195	5.03384	4.86575	4.96851	5.22101	5.34255	5.1416	5.33649	4.71766	5.19431	4.76809	4.96654	5.29326	4.71635	3
Gsr	4.85968	5.14245	5.08679	5.06949	5.17276	4.92472	5.06144	5.17847	4.72113	5.01174	5.31308	5.45183	5.40954	5.42169	3.85791	5.359	4.5895	4.93155	5.09304	4.15834	3
Gtf2e2	4.56064	4.74966	4.43619	4.54211	4.76957	4.27309	4.36852	4.38957	4.40576	4.59138	4.98209	4.87917	4.81768	4.77837	4.20515	4.79743	4.19532	4.3846	4.82381	4.34952	3
Gtl3	4.0727	4.16233	4.11666	4.15886	4.02981	3.79181	3.97715	4.03391	3.94287	3.96328	4.31255	4.35726	4.11261	4.36962	3.71704	4.25936	3.82566	3.92687	4.10411	3.84712	3
Gtpbp3	3.60679	3.60204	3.71925	3.71321	3.43886	3.15372	3.42886	3.66968	3.40756	3.44654	3.70226	3.70717	3.67827	3.81782	3.24061	3.83851	3.30882	3.47134	3.73744	3.18242	3
Haus8	3.97194	4.11061	4.13939	4.06331	4.45746	4.11171	4.05303	4.06385	4.36211	4.15693	4.24781	4.14642	4.56395	4.25472	3.49331	4.37997	3.77224	3.84194	4.63811	3.44701	3
Heatr3	5.84269	5.92389	5.84965	5.99278	5.92274	5.41215	5.49928	5.85577	5.50875	5.75397	6.27198	6.22031	5.96246	6.19004	5.30037	6.02397	5.32025	5.78104	6.07697	5.35714	3
Hgsnat	4.44338	4.41793	4.39723	4.42268	4.39446	4.09531	4.18993	4.32331	3.97332	4.17127	4.50966	4.43702	4.57508	4.46659	3.7502	4.40772	4.02239	4.19533	4.53037	3.58028	3
Hmgb2	4.0007	4.19186	4.25985	4.03191	4.10963	3.8893	3.70927	4.10639	3.93846	3.97033	4.36545	4.25291	4.3548	4.30683	3.72971	4.48955	3.81749	3.86888	4.2734	3.53922	3
Ints10	4.20049	4.28882	4.24496	4.28599	4.31924	4.08311	4.02197	4.19094	4.06705	4.18949	4.41408	4.36098	4.49939	4.39582	3.8495	4.37906	3.96542	4.1175	4.43874	3.86617	3
Itfg1	4.68295	5.07739	4.68864	4.79378	4.98179	4.98533	4.81952	4.75456	4.61641	4.87108	5.21737	4.83065	5.17811	4.90811	4.45921	5.19174	4.76749	4.66139	5.16214	4.44347	3
Itgb1	8.58717	8.53974	8.54082	8.67292	8.90275	8.54275	8.86652	8.57767	8.63575	8.86732	8.93832	8.78758	8.82128	8.76286	8.13266	9.01036	8.62163	8.61061	8.63601	8.13827	3
Kars	6.51312	6.72028	6.5108	6.71124	6.66927	6.19521	6.26137	6.52727	6.24877	6.51103	6.9619	6.90995	6.84816	6.87535	6.21679	6.85327	6.06567	6.44383	6.74723	6.27304	3
Katnb1	4.14044	4.24839	4.37006	4.28196	4.53604	4.2654	3.99109	4.3219	4.07409	4.16104	4.63593	4.58436	4.41439	4.73922	3.92545	4.62377	4.01118	4.2961	4.29057	3.79337	3
Kifc3	4.97435	5.00207	4.91777	4.73899	5.14007	5.09508	4.74507	5.02215	5.15966	5.05316	5.30409	5.10124	5.17982	5.26358	4.34378	5.32425	4.47567	4.81395	5.59117	4.2625	3
Klhdc4	4.65221	4.79397	4.62114	4.74895	4.77866	4.4084	4.42343	4.69581	4.5639	4.61626	4.93238	4.92108	4.99142	4.86578	4.3748	5.01474	4.26042	4.60625	5.05845	4.36964	3
Klhl2	4.41833	4.60908	4.52672	4.58789	4.35924	4.19993	4.47013	4.63058	4.29663	4.35824	4.84649	4.8895	4.65565	4.83573	4.01458	4.45223	4.10045	4.43863	4.50268	4.04498	3
Lamp1	7.8522	8.02663	7.89531	7.9272	7.93672	7.73829	8.16259	7.87584	7.90354	7.84724	8.12369	8.14195	7.79409	8.10876	7.29158	7.99691	7.86877	7.78777	7.87449	7.47624	3
Leprotl1	4.79055	4.89767	4.72339	4.68752	4.82549	4.68097	4.83068	4.77791	4.56532	4.72005	4.96263	4.9391	4.9126	4.97651	4.32726	4.89668	4.47271	4.69375	4.85525	4.32996	3
Lonp2	4.20358	4.67037	4.32075	4.34981	4.79332	4.63997	4.33754	4.26198	4.45889	4.53397	4.69285	4.53975	4.97866	4.63124	4.14554	4.89542	4.44726	4.27441	4.84716	4.08817	3
Lsm4	4.64824	5.16911	4.75172	4.89378	4.99258	4.33391	4.36919	4.76394	4.73132	4.56529	5.17573	5.12723	4.90432	5.21429	4.53633	5.09226	4.269	4.50342	5.06145	4.46933	3
Lsm6	4.60219	4.87674	4.51437	4.64799	4.86499	4.37521	4.44318	4.50052	4.38572	4.35645	4.97347	4.86195	4.72784	4.89197	4.32044	4.76462	4.09563	4.43706	4.87128	4.3231	3
Mak16	5.33066	5.71859	5.32443	5.55946	5.61688	5.2099	5.22949	5.42245	5.13062	5.29299	5.86792	5.94415	5.72679	5.86763	5.05022	5.7149	5.04129	5.37451	5.61448	5.08936	3
Man2b1	4.75574	4.84149	4.69886	4.80224	4.81945	4.62023	4.67412	4.79836	4.61366	4.7578	4.86	4.86248	5.02426	4.98616	4.21335	5.0972	4.64715	4.68917	5.17188	4.27501	3
Map2k7	4.93218	5.15463	4.93207	5.00645	5.06124	4.81117	4.9489	4.95409	4.89154	4.91121	5.31946	5.19085	5.19475	5.31649	4.54349	5.16633	4.70385	4.91708	5.27099	4.53906	3
Mast3	4.30781	4.19659	4.43181	4.39905	4.3004	4.22711	4.21016	4.39159	4.14646	4.52126	4.54429	4.39769	4.46035	4.64607	3.91542	4.72961	4.17903	4.26476	4.32512	3.84712	3
Mbtps1	6.23904	6.51841	6.25644	6.33895	6.39563	6.02507	6.15301	6.25189	6.21017	6.30609	6.38159	6.35605	6.4247	6.50921	6.11244	6.59213	6.0796	6.17784	6.47626	6.05945	3
Mcm5	6.79522	7.04054	6.81389	6.89186	6.97893	6.80731	6.60851	6.82488	6.73068	6.83853	7.30874	7.07847	7.25321	7.12764	6.37986	7.18128	6.37016	6.67791	7.38877	6.36883	3
Mcph1	4.18493	4.41658	4.14582	4.25587	4.25217	3.94245	3.94617	4.14289	3.92739	4.26111	4.61044	4.50721	4.38788	4.53611	3.79141	4.34428	3.82799	4.0939	4.35397	3.90584	3
Mlkl	4.49724	4.76352	4.54222	4.45885	5.10932	4.18206	4.69445	4.65434	4.24771	4.62743	4.67368	4.88486	4.82812	4.86192	3.34054	5.00541	4.2025	4.41504	4.73395	3.58317	3
Mon1b	3.36455	3.59965	3.38457	3.38623	3.46746	3.34099	3.28976	3.39764	3.4219	3.46504	3.57201	3.59738	3.70127	3.61553	3.18617	3.67964	3.29196	3.30038	3.78921	3.10164	3
Mphosph6	3.56758	3.83289	3.47976	3.62135	3.71145	3.40299	3.39896	3.51551	3.43922	3.53195	4.13813	3.92254	3.88678	3.91822	3.13828	3.8011	3.05017	3.52256	3.79886	3.13768	3
Mri1	3.78713	3.94696	3.88245	3.87446	3.84351	3.56544	3.5234	3.75937	3.55203	3.69304	3.99822	4.09633	4.17084	4.14716	3.5863	4.2495	3.45518	3.66999	4.12436	3.53624	3
Mthfsd	3.39617	3.82882	3.51512	3.65931	4.03647	3.49714	3.64224	3.58465	3.60733	3.66573	4.03916	4.03326	4.15081	4.11409	3.35405	4.12767	3.36791	3.44033	3.80725	3.30694	3
Myo9b	5.78466	5.89878	5.87206	5.8503	6.17041	6.00701	5.97031	5.89138	5.98143	6.20103	6.06898	6.02013	6.21202	6.15715	5.58233	6.22663	5.94007	5.85989	6.15358	5.40171	3
Myst3	5.90416	5.7712	5.84867	5.88812	5.91426	5.71196	5.73499	5.8185	5.76345	6.03174	6.01152	5.8762	5.94945	5.95685	5.46666	5.94631	5.70685	5.87492	6.10143	5.2889	3
Nacc1	6.46751	6.63595	6.44735	6.5241	6.71361	6.23149	6.44725	6.48711	6.31858	6.64563	6.80001	6.82092	6.87182	6.90737	5.87895	6.78068	6.18573	6.3727	6.82726	5.90981	3
Nae1	4.45833	4.40845	4.41773	4.46882	4.56065	4.27768	4.25701	4.48609	4.30946	4.30818	4.53479	4.56449	4.82483	4.58981	3.94925	4.68499	4.00708	4.3217	4.34496	3.90584	3
Naf1	3.56033	4.10977	3.58488	3.73113	3.93204	3.49714	3.32895	3.57396	3.18995	3.63196	4.41089	4.38459	4.14114	4.42903	3.14175	4.03302	3.27146	3.73645	3.82153	3.19765	3
Ndufa13	4.48967	4.48966	4.33675	4.38558	4.40037	4.27768	4.28129	4.47342	4.06402	4.20351	4.36628	4.44546	4.6716	4.57033	4.18444	4.76254	4.07522	4.23091	4.4139	4.13599	3
Ndufb7	4.68902	4.72099	4.65303	4.66294	4.57834	4.26694	4.45703	4.73665	4.31879	4.2697	4.76705	4.76367	4.778	4.75596	4.14811	4.85248	4.06343	4.48994	4.80485	4.18036	3
Nfat5	6.11966	6.10984	6.2343	6.05306	6.23948	5.90158	6.13044	6.15761	6.02604	6.27546	6.22197	6.30316	5.96917	6.40631	5.77256	6.05565	6.04291	6.17434	6.24446	5.61406	3
Nfatc3	6.02282	5.90215	5.9385	6.00137	5.96936	5.61295	5.84853	5.99656	5.79382	6.01457	6.1108	6.13978	5.96445	6.1708	5.37264	5.99982	5.6907	5.94947	6.12405	5.43941	3
Nob1	5.12435	5.31806	5.061	5.25716	5.39294	4.99512	4.92602	5.13494	4.80675	5.01174	5.65118	5.68373	5.52873	5.69256	4.79443	5.52769	4.51583	5.01541	5.49177	4.75952	3
Nup133	5.32395	5.41778	5.3145	5.43882	5.30682	4.8645	5.02095	5.27714	4.98284	5.24551	5.60697	5.51889	5.42734	5.62687	4.94211	5.35625	4.83536	5.24159	5.51854	4.91234	3
Nup93	5.15056	5.35583	5.11866	5.2686	5.31855	4.90904	5.01374	5.12121	5.0677	5.22313	5.55957	5.48251	5.39041	5.52043	4.83744	5.40095	4.76325	5.06216	5.41186	4.87943	3
Ogfod1	4.27071	4.44666	4.21776	4.40722	4.34169	3.98339	4.20643	4.25458	4.04777	4.35556	4.83583	4.6999	4.60223	4.61821	3.85791	4.52185	4.03452	4.18606	4.64145	3.8803	3
Orc6	5.39144	5.55703	5.36714	5.47524	5.6232	5.21469	5.26208	5.40457	5.35055	5.31294	5.62839	5.62407	5.68725	5.60923	4.96846	5.72878	5.00178	5.20955	5.60081	4.98957	3
Otud4	5.86233	6.43219	6.08162	6.15317	6.5156	5.9227	6.15262	5.98011	6.02552	6.30725	6.45551	6.67129	6.34767	6.63961	5.60644	6.55087	6.20458	6.02139	6.15241	5.45751	3
Papd5	4.99853	4.95686	4.96993	5.06293	4.90083	4.49901	4.78851	4.97354	4.66972	4.8214	5.30065	5.27126	4.84336	5.27978	4.1969	4.90424	4.49041	4.90529	4.79828	4.25079	3
Pard3	4.554	4.66129	4.55595	4.60927	4.88249	4.50228	4.55745	4.57178	4.59564	4.90266	4.96697	4.86562	4.89703	4.85417	4.15494	4.99955	4.52659	4.56899	4.74145	4.12714	3
Pcid2	4.1904	4.39823	4.1681	4.33509	4.2845	3.88227	3.9789	4.11294	3.91623	4.14349	4.47799	4.41212	4.41439	4.43796	3.83786	4.41831	3.84073	4.02899	4.5632	3.84111	3
Pcm1	4.99408	4.88408	5.02375	4.95375	5.14139	4.74257	4.80089	4.9251	5.03003	5.13519	5.27371	4.97205	5.11135	5.12787	4.70669	5.00541	4.76325	4.96221	5.28388	4.5435	3
Phlpp2	4.68571	4.60257	4.64097	4.65673	4.66185	4.27309	4.43047	4.60468	4.32049	4.72837	4.71951	4.81121	4.8466	4.87566	4.0535	4.71035	4.23963	4.64459	4.69458	4.04393	3
Pik3cb	4.57443	5.11195	4.6835	4.57937	5.36001	4.62444	4.65895	4.75194	4.58934	4.62297	5.34765	5.39424	5.13498	5.30029	4.19938	5.09556	4.52659	4.79521	4.93805	4.12615	3
Plekha2	4.74148	4.99033	4.43444	4.66974	5.17749	5.04753	4.66004	4.4163	4.88528	4.90082	4.78379	4.69579	5.1221	4.8936	4.05075	5.30632	4.54927	4.62965	5.11195	4.22984	3
Pnpla6	3.71402	4.12971	4.0196	3.81638	4.15495	3.39024	3.90349	3.90842	3.98511	3.71564	4.04639	4.28619	3.9098	4.4868	3.29146	4.02957	3.5042	3.84784	4.23668	3.22948	3
Ppp2cb	5.62935	5.67585	5.51605	5.721	5.64261	5.4332	5.61566	5.52838	5.39646	5.46287	5.99114	5.93844	5.79663	5.83512	5.0258	5.75892	5.05818	5.44093	5.67375	5.11488	3
Prdx2	6.18332	6.25807	6.18587	6.23205	6.46004	6.07705	6.05931	6.22007	5.90367	6.0663	6.10071	6.25487	6.71009	6.24712	5.8218	6.59446	5.87179	6.09434	6.22478	5.86895	3
Prkaca	5.91525	6.14647	5.86301	6.05353	6.10217	5.82039	5.79288	5.82896	5.8591	5.96063	5.95688	6.00002	6.25677	6.06552	5.6717	6.13555	5.68656	5.77211	6.13664	5.58322	3
Prmt7	4.62885	4.92497	4.62727	4.81958	5.08571	4.39367	4.42087	4.61912	4.48022	4.85914	5.27064	5.02924	5.16344	5.08784	4.34079	5.16842	4.19892	4.54095	4.90894	4.2634	3
Prosc	5.06578	5.30136	5.20514	5.21175	5.22772	4.84144	5.05897	5.17847	4.83773	5.05205	5.40282	5.50754	5.37813	5.52183	4.6033	5.34843	4.75413	5.0576	5.24311	4.64323	3
Psmd7	6.35086	6.60568	6.44302	6.4703	6.62179	6.25105	6.32151	6.46875	6.05849	6.32242	6.70926	6.65459	6.79308	6.61919	5.87019	6.77572	5.94114	6.37981	6.56703	6.01898	3
Rab8a	4.97389	5.04372	4.83945	4.94562	5.05564	4.77701	4.87914	4.91015	4.7989	4.87608	4.99172	5.02644	5.34756	5.00028	4.40659	5.21722	4.55138	4.74883	5.19889	4.45057	3
Rad23a	4.80434	5.14245	4.71622	4.93181	5.23682	4.70047	4.64363	4.77534	4.78917	4.76186	5.30795	5.20208	5.16691	5.30273	4.49123	5.27319	4.38475	4.64257	5.25756	4.35541	3
Ranbp10	4.91157	4.71496	4.89954	4.96635	4.99599	4.49244	4.79149	4.90261	4.85123	4.97318	5.01237	4.99233	5.0089	5.13794	4.27653	4.96025	4.65828	4.89908	5.17741	4.40743	3
Rbm34	3.84185	4.043	3.91045	3.99093	4.07028	3.5155	3.70504	3.98557	3.82847	3.76791	4.18002	4.35502	4.12516	4.2839	3.51747	4.03187	3.60563	3.94018	4.395	3.63835	3
Rbmxrt	4.02889	4.39274	4.11775	4.18848	4.44608	4.06637	3.98065	4.063	4.0042	4.02891	4.42282	4.45524	4.46881	4.49181	3.89719	4.54056	3.6952	3.99008	4.28544	3.82902	3
Rfwd3	5.02755	5.07866	5.00034	5.11728	5.11157	4.54544	4.92692	4.99805	4.95323	5.13153	5.10058	5.276	5.20067	5.33211	4.30519	5.08508	4.64715	4.97945	5.2873	4.39276	3
Rnaseh2a	3.71184	4.12309	3.78404	3.84078	4.14794	3.84759	3.61655	3.77396	3.60455	3.7733	3.93284	4.05275	4.29659	4.18833	3.4838	4.29623	3.49394	3.66062	4.00976	3.39362	3
Scoc	4.65221	4.86838	4.59479	4.74778	5.05751	4.70786	4.68806	4.63456	4.62532	4.88044	4.97671	4.9662	5.22373	4.99172	4.26711	5.18711	4.71768	4.60625	5.02762	4.27945	3
Sf3b3	7.1231	7.23298	7.03026	7.30075	7.09756	6.74924	6.91964	7.06294	6.92638	7.14846	7.50304	7.48414	7.34765	7.52415	6.62251	7.33303	6.61859	6.98973	7.2677	6.64896	3
Shcbp1	5.35515	5.47976	5.32443	5.33501	5.54181	5.00391	5.19539	5.35852	5.09112	5.28832	5.64712	5.58838	5.58061	5.54091	4.23122	5.41862	4.6366	5.21774	5.47089	4.23716	3
Sin3b	5.84145	5.52173	5.89824	5.87535	5.64168	5.48301	5.48922	5.80038	5.46366	5.53928	5.95742	5.85159	5.96246	5.83849	5.11891	5.87898	5.07634	5.59661	5.84461	5.07261	3
Slc20a2	4.63515	5.17949	4.66426	4.66046	4.89718	4.77647	4.74302	4.70937	4.4734	4.88665	4.85238	5.11672	5.13631	5.20605	4.60393	5.0917	4.81563	4.57963	4.84136	4.60062	3
Slc25a4	7.44785	7.7562	7.40238	7.5306	7.57967	7.28082	7.29577	7.38785	7.28596	7.36377	7.69567	7.68374	7.80288	7.67641	7.04833	7.86551	7.03108	7.23662	7.74637	7.16491	3
Slc35e1	5.8616	5.94881	5.73916	5.84485	6.05294	5.64198	5.87264	5.84058	5.66862	6.03286	6.02591	6.11272	6.09309	6.09327	5.02441	6.10968	5.57886	5.66674	6.10433	5.18457	3
Slc7a6	5.62821	5.62454	5.54586	5.74195	5.52908	5.13311	5.52129	5.65617	5.38078	5.66223	5.91954	5.91614	5.72062	5.83933	4.9607	5.76065	5.1243	5.55843	5.64409	5.07669	3
Slc7a6os	4.63972	4.63136	4.57034	4.61185	4.66737	4.17961	4.41378	4.55384	4.57172	4.41867	4.74822	4.89516	4.74185	4.92776	4.07076	4.77975	4.08983	4.46413	4.76556	4.1438	3
Smarca5	5.79492	5.80507	5.797	5.83004	5.80983	5.3623	5.54826	5.66231	5.64256	5.85104	5.86937	5.96676	5.86377	5.97711	5.30229	5.83623	5.5405	5.67568	5.74256	5.31891	3
Snapc2	3.8188	4.04213	3.78266	3.98398	3.92076	3.82889	3.81214	3.82087	3.72346	3.81703	4.13136	4.01823	4.10357	4.07165	3.50006	4.04905	3.48953	3.72237	4.17978	3.53026	3
Spcs3	6.14012	6.74732	6.13791	6.2903	6.64852	5.80724	5.99658	6.11976	6.20081	6.30563	6.86545	6.526	6.54781	6.50904	5.7401	6.52725	6.28669	6.11153	6.55149	5.76572	3
Spg7	4.26776	4.89138	4.52918	4.51558	5.31465	4.59593	4.51536	4.4664	4.66109	4.61252	4.73553	4.78984	5.10955	4.91078	4.46402	5.18349	4.51078	4.39428	4.94401	4.31361	3
Sugp1	3.86747	3.91857	3.94161	3.94363	3.98324	3.66621	3.755	3.9197	3.88681	3.8982	3.96808	4.06194	4.17516	4.07929	3.63491	4.06377	3.62588	3.78156	4.15093	3.68477	3
Taf1c	2.9356	3.04852	2.96515	3.00458	2.92738	2.77532	2.79069	2.97026	2.98527	2.93618	3.3094	3.22876	3.15801	3.40432	2.81038	3.28845	2.76268	2.83486	3.46279	2.70305	3
Taf5l	4.62943	4.955	4.65828	4.80561	4.79556	4.26386	4.62591	4.70937	4.54017	4.65534	5.04974	5.11408	4.98653	5.07027	4.30519	4.89795	4.27582	4.60971	4.87014	4.34275	3
Tcf25	6.65431	6.77308	6.70471	6.82346	6.81076	6.46423	6.60823	6.67085	6.59392	6.63296	7.04475	6.9423	6.8816	7.02337	6.21597	6.95181	6.35598	6.63712	6.95514	6.2309	3
Tecr	5.25202	5.43019	5.18452	5.36538	5.60224	5.29868	5.13956	5.17417	5.12628	5.14867	5.38993	5.46086	5.70015	5.64846	5.24039	5.69147	5.10387	5.07374	5.43091	5.15883	3
Terf2ip	3.66873	3.74606	3.57216	3.7108	3.65426	3.3217	3.434	3.52789	3.47478	3.60041	3.73592	3.84687	3.92425	3.7678	3.13828	3.81188	3.32549	3.42931	3.92095	3.20332	3
Tfdp1	5.96266	6.18714	5.99374	6.04833	6.26597	5.88139	5.96372	6.00537	5.83157	5.97292	6.09278	6.24102	6.31078	6.22606	5.50414	6.25346	5.66403	5.90594	6.05159	5.56229	3
Timm44	4.40564	4.78929	4.44229	4.48994	4.58938	4.29062	4.15864	4.3506	4.23969	4.35645	4.94786	4.72437	4.73661	4.8142	4.23041	4.6828	3.97805	4.35267	4.82558	4.16796	3
Tmco7	3.6552	3.81861	3.65742	3.77784	4.06377	3.36438	3.44166	3.62665	3.5849	3.73788	4.0505	3.8638	4.08808	3.97668	3.37921	3.99807	3.33045	3.51663	3.75491	3.39197	3
Tmem161a	4.42563	4.6079	4.36639	4.41902	4.52121	4.21757	4.26133	4.42489	4.17759	4.3769	4.87164	4.72783	4.78196	4.72107	4.04709	4.77701	4.01118	4.24704	4.71313	3.98746	3
Tmem184c	4.32636	4.54197	4.37462	4.48223	4.47227	4.17633	4.30517	4.289	4.26538	4.35376	4.46421	4.59071	4.69099	4.58446	3.92945	4.56619	4.1186	4.19994	4.48044	4.06879	3
Tmem66	5.63508	5.61752	5.58884	5.66523	5.66453	5.4253	5.62125	5.59091	5.31966	5.45747	5.93542	5.74331	5.8155	5.66848	4.95778	5.83623	5.19022	5.43352	5.79058	4.9523	3
Tnks	5.92346	5.78902	5.85162	5.98067	6.10984	5.86092	5.85139	5.76786	6.11279	6.21317	6.20851	6.03532	6.01335	6.11172	5.71957	6.11727	5.94835	5.86829	6.26062	5.69951	3
Tnpo2	6.24784	6.36025	6.24155	6.2905	6.37294	6.08339	6.20588	6.2712	6.35091	6.3796	6.5869	6.48386	6.41162	6.55412	5.79943	6.6458	6.24047	6.24257	6.44392	5.83896	3
Trappc5	3.56154	4.08956	3.60063	3.76631	4.06283	3.68137	3.42241	3.54747	3.54478	3.73512	3.94173	3.93961	4.24334	3.95192	3.59767	4.26329	3.63123	3.41022	4.02626	3.53176	3
Trmt1	4.8474	5.01148	4.84997	4.89957	5.00183	4.53844	4.78402	4.88073	4.81036	4.84773	5.36339	5.27205	5.15387	5.32011	4.44258	5.13352	4.51078	4.76756	5.09157	4.39194	3
Ttc13	5.15535	5.15705	5.03531	5.11003	5.25566	4.85174	5.1543	5.15963	4.87382	5.04541	5.45904	5.31866	5.17295	5.30029	4.40301	5.30204	4.73941	5.01017	4.89108	4.50158	3
Ufsp2	4.05482	4.41184	4.09134	4.1781	4.27246	3.97586	4.0006	4.13486	3.83796	4.00737	4.63934	4.47254	4.49181	4.3704	3.78149	4.36452	3.83032	3.99328	4.51514	3.83749	3
Upf1	5.97128	5.81201	5.98333	6.03213	6.0241	5.76107	5.87147	5.97429	6.00102	6.1236	6.21217	6.18868	6.05762	6.29223	5.39043	6.15492	5.73615	5.91743	6.1442	5.40658	3
Upf3a	4.48078	4.74322	4.49102	4.6259	4.66553	4.30944	4.33958	4.45678	4.40337	4.49629	4.83464	4.7284	4.76434	4.8102	4.18277	4.88146	4.1872	4.3846	4.73521	4.17751	3
Usp10	5.46847	5.62103	5.43983	5.60432	5.68703	5.22541	5.31724	5.49935	5.35178	5.54321	5.78577	5.80352	5.77467	5.86515	5.04885	5.84214	5.03478	5.42922	5.55514	4.97925	3
Usp38	4.21128	4.29838	4.27165	4.23348	4.46946	4.05481	4.13532	4.21018	4.14264	4.35197	4.5104	4.46634	4.4807	4.50248	3.73429	4.55982	4.06047	4.17954	4.4916	3.76063	3
Vac14	4.29555	4.42466	4.18381	4.26161	4.55669	4.36877	4.31558	4.214	4.36129	4.38483	4.45417	4.57798	4.49042	4.6156	3.85055	4.61536	4.11098	4.09192	4.47819	3.85787	3
Vps35	6.84074	6.96801	6.82608	6.89199	6.91858	6.5125	6.84849	6.79584	6.77901	6.86546	6.98082	7.1431	6.91183	7.07067	6.28141	6.91338	6.73784	6.69365	6.94383	6.38884	3
Vps36	4.56785	4.68333	4.66946	4.68447	4.64454	4.32801	4.37517	4.62199	4.23252	4.37779	4.90658	4.88331	4.97174	4.8199	3.87768	4.86156	4.08595	4.47253	4.53829	4.02288	3
Vps37a	4.74783	4.72044	4.76498	4.76866	4.9055	4.5237	4.76493	4.75665	4.55532	4.87296	4.9686	4.98174	4.98063	5.00278	4.02301	4.96687	4.5936	4.65938	4.90394	4.10829	3
Vps4a	4.99364	5.02304	5.03358	5.00937	5.04579	4.94697	4.95467	5.02259	4.81036	4.89898	5.3871	5.11847	5.28438	5.14385	4.43839	5.28769	4.52014	4.83127	5.29368	4.3638	3
Wdr59	3.47162	3.73849	3.48316	3.58761	3.54461	3.24652	3.41464	3.42174	3.46712	3.52075	3.79238	3.73738	3.60568	3.83937	3.37921	3.57412	3.43233	3.55184	3.66403	3.2893	3
Whsc1l1	5.58155	5.61399	5.58492	5.54744	5.70917	5.50371	5.59534	5.53143	5.5795	5.70498	5.79374	5.70465	5.72326	5.77633	5.04381	5.76239	5.49928	5.57588	5.7715	5.03798	3
Wwc2	6.03585	6.20521	6.04751	6.11681	6.36617	5.95144	6.08321	6.08298	6.03608	6.2731	6.64735	6.465	6.36095	6.46105	5.1597	6.42169	5.99421	5.98827	6.37377	5.32878	3
Wwp2	4.27218	4.66072	4.43531	4.40499	4.81282	4.59532	4.37981	4.59008	4.40735	4.69409	4.81849	4.73587	4.86858	4.92512	4.29981	4.89921	4.56606	4.47785	4.96711	4.167	3
Xab2	4.27366	4.50688	4.29593	4.37729	4.52662	4.15317	4.1694	4.31907	4.44657	4.18949	4.69416	4.56836	4.67951	4.62734	4.05715	4.65471	3.96753	4.1981	4.8291	3.92753	3
Zc3h18	5.75186	5.72704	5.74762	5.80137	5.8859	5.39713	5.54591	5.71081	5.71104	5.79478	6.00441	5.96334	5.99131	6.0455	5.2575	6.07862	5.48393	5.6564	6.04907	5.23882	3
Zcchc14	5.63793	5.5613	5.60832	5.74254	5.83455	5.56531	5.6709	5.63559	5.68868	5.88304	5.88581	5.74046	5.73001	5.90103	5.24039	5.84932	5.64181	5.63074	5.42743	5.16746	3
Zdhhc7	4.38402	4.55614	4.3819	4.39532	4.52459	4.26154	4.36318	4.36645	4.28456	4.41179	4.8635	4.64115	4.56658	4.68967	3.90329	4.65022	4.07424	4.22459	4.75139	3.87913	3
Zfp330	3.81171	4.03773	3.9016	3.92198	4.10873	3.81734	3.70398	3.81987	3.74383	3.9117	4.41647	4.11322	4.33334	4.12704	3.68191	4.14161	3.63523	3.76793	4.26388	3.69147	3
Zfp828	4.85626	5.20704	4.7291	4.87625	5.03872	4.70332	4.66276	4.72067	4.86286	5.01457	5.14249	5.2247	5.17768	5.24508	4.72684	5.16266	4.73571	4.72539	5.21333	4.75252	3
Zfp866	3.54081	3.81758	3.59435	3.64172	3.89477	3.43231	3.44929	3.5426	3.62255	3.80787	3.63931	3.73046	3.8931	3.74633	3.32386	3.94398	3.60427	3.59608	3.78314	3.22948	3
0610009O20Rik	4.25664	4.27323	4.43706	4.36819	4.22077	4.06548	4.27206	4.3889	4.28283	4.15899	4.38916	4.11322	3.96874	4.29705	4.37406	4.09938	3.89725	4.38217	3.66139	4.26698	4
1500011H22Rik	4.43157	4.42063	4.48344	4.58527	4.42956	4.06548	4.1778	4.51481	4.10583	3.9982	4.4378	4.43772	4.20755	4.46804	4.41016	4.36726	4.08886	4.46872	3.59499	4.30406	4
2010002N04Rik	3.08908	3.89738	3.29812	3.50239	3.95837	3.70438	3.57654	3.44936	3.22681	3.34114	3.35194	3.77929	3.60054	3.71351	3.92245	3.82259	3.30715	3.51663	2.88371	3.80453	4
3110002H16Rik	3.72269	3.71112	3.97332	3.95789	3.67399	3.47451	3.8961	4.18006	3.77755	3.48824	3.67046	3.85112	3.40908	3.96125	3.52013	3.47723	3.5245	3.89305	2.93337	3.57884	4
4930503L19Rik	4.36827	4.08616	4.60492	4.52992	4.23904	4.43194	4.56212	4.5694	4.64769	4.35197	4.27617	4.28463	4.11171	4.28802	4.63108	4.22856	4.33663	4.61041	3.83683	4.43713	4
4933403F05Rik	4.79771	4.84149	4.98492	4.99567	4.89247	4.5898	4.85891	4.99982	4.73449	4.80182	4.84236	4.84187	4.54008	4.93565	4.98671	4.64196	4.85654	4.99489	4.17424	4.96667	4
8030462N17Rik	3.3107	3.46036	3.56736	3.45418	3.58037	3.52459	3.6143	3.46103	3.56784	3.4866	3.55468	3.344	3.21835	3.26637	3.44092	3.42354	3.59881	3.47287	2.91551	3.37203	4
9430020K01Rik	5.25797	4.96841	5.3399	5.33423	4.74658	5.17592	5.51559	5.31487	5.2894	5.35963	5.21965	4.8188	4.81658	4.80044	4.79443	4.76323	4.90294	5.39592	4.59184	4.81493	4
AK019420	4.42033	4.39412	4.53653	4.62527	4.69165	4.45982	4.61248	4.57534	4.51752	4.53714	4.48711	4.45245	4.41512	4.48823	4.53372	4.4929	4.5115	4.61869	4.00352	4.5212	4
AK079855	3.51729	3.46694	3.76044	3.76283	3.70667	3.68253	3.74164	3.77085	3.6792	3.75161	3.68645	3.63493	3.42666	3.65963	3.74567	3.61172	3.65112	3.87583	2.90197	3.47063	4
AK088914	2.07052	2.10126	2.23378	2.24979	2.42404	2.17147	2.20171	2.26404	2.34554	2.23014	2.02919	2.14974	2.02428	2.21461	2.21271	2.10611	2.17414	2.139	1.71737	2.22212	4
Acaa2	3.84681	3.99216	4.1057	4.19279	3.97136	4.10483	3.91451	4.05024	4.1869	3.89944	3.48925	3.59865	3.90876	3.70364	4.03787	4.10048	3.71044	4.00493	3.45974	4.12813	4
Afg3l2	4.99542	5.06022	5.15885	5.31741	5.08571	4.89219	5.08066	5.19937	5.04949	4.97551	5.2476	5.177	4.84336	5.22848	5.05933	4.98953	4.84398	5.12594	4.48268	5.13507	4
Ammecr1l	4.0175	3.90705	4.25589	4.23097	4.05348	4.01036	4.1478	4.18784	4.25303	4.10879	4.21523	4.07289	3.78859	4.04557	4.21906	3.91677	4.03654	4.29696	3.63735	4.15545	4
Ankhd1	4.8631	4.83393	5.10116	5.05162	4.98523	4.82639	5.07497	5.12647	5.20696	5.15434	4.8728	4.95837	4.7249	4.98211	4.98193	4.7777	5.09186	5.15372	4.49604	4.93049	4
Ap3s1	3.51979	3.5045	3.59749	3.61492	3.46036	3.20495	3.65217	3.6381	3.54478	3.40008	3.29376	3.46733	3.25992	3.46417	3.31928	3.25106	3.32217	3.52993	2.88371	3.21833	4
Apc	5.62534	5.28039	5.89031	5.71145	5.57674	5.31699	5.72281	5.77972	5.87009	5.78319	5.59509	5.5025	5.12789	5.61938	5.55684	5.23778	5.6856	5.80388	5.00185	5.53624	4
Atp5a1	7.70333	7.84049	7.9238	8.02198	7.88443	7.70692	7.72762	7.92206	7.6952	7.68632	8.09402	7.93433	7.63971	7.97435	7.86823	7.8445	7.49398	7.88491	7.32914	7.83922	4
B4galt6	4.43814	4.24763	4.48259	4.54749	4.51646	4.56685	4.53567	4.44385	4.38814	4.59896	4.6994	4.40996	4.29896	4.38509	4.54349	4.45823	4.63262	4.58175	3.77461	4.41954	4
BC029331	3.36871	3.15063	3.53493	3.5544	3.19338	3.12652	3.55552	3.62089	3.40756	3.44484	3.27087	3.27089	3.00363	3.39666	3.02603	3.16685	3.26283	3.50918	2.74359	3.03521	4
Bin1	5.07971	5.48201	5.41659	5.51625	5.31504	5.61959	5.53053	5.48587	5.20147	5.20189	5.7465	5.6132	5.26512	5.46847	5.81966	5.4499	5.59528	5.39231	4.75572	5.67987	4
Brd8	5.32678	5.24285	5.61334	5.5424	5.21103	5.17673	5.43594	5.5065	5.6256	5.21033	5.50085	5.32705	5.04418	5.37219	5.51279	5.2477	5.13323	5.52399	4.82204	5.35839	4
Ccny	4.85134	4.87625	5.02781	5.11592	4.91996	4.9325	5.07822	5.04157	4.91965	4.9726	5.10354	5.00474	4.7517	4.94766	4.88022	4.91736	4.90294	5.00018	4.26561	4.93836	4
Cdc23	5.18531	5.11237	5.2579	5.36043	5.10932	4.89219	5.145	5.28005	5.22013	5.06743	5.15968	5.22388	4.87813	5.15831	5.4536	4.98241	4.91934	5.31723	4.56531	5.41224	4
Cdk8	4.2296	4.23848	4.2549	4.36743	4.29644	4.19346	4.42151	4.3141	4.31031	4.32476	4.52597	4.48556	4.02152	4.44904	4.26868	4.17014	4.2256	4.3081	3.80964	4.33424	4
Cep120	4.26628	4.02359	4.5152	4.46242	4.3915	4.31541	4.37384	4.52036	4.32639	4.22722	4.37203	4.28698	4.13937	4.36573	4.01927	4.22353	4.26557	4.38541	3.75738	4.11228	4
Cep192	5.44748	5.10108	5.50778	5.57435	5.27907	5.2123	5.30929	5.47575	5.47923	5.31708	5.20408	5.06067	4.97026	5.17484	5.38718	5.12331	5.27721	5.50998	4.78564	5.4082	4
Cep76	4.32139	4.16876	4.40618	4.47377	4.17838	3.86809	4.36852	4.45613	4.2645	4.20649	4.23704	4.22457	3.87301	4.24372	4.20761	3.93168	4.02036	4.38702	3.43976	4.23076	4
Chmp1b	3.72161	3.62571	3.75342	3.7605	3.76759	3.65916	3.79036	3.77707	3.78861	3.61251	3.51339	3.50166	3.55603	3.60893	3.75808	3.66631	3.78309	3.7428	3.18995	3.80453	4
Cndp2	4.61036	4.30131	4.69376	4.77096	4.61944	4.71069	5.13878	4.6197	4.25922	4.59062	4.59506	4.21637	4.40488	4.4193	4.66371	4.63062	5.20635	4.78422	3.95692	5.04216	4
Commd10	3.57718	3.63506	3.58805	3.81078	3.84677	3.49714	3.7292	3.61974	3.68184	3.47834	3.7088	3.4421	3.31772	3.55223	3.86627	3.60862	3.50858	3.64984	3.07054	3.86735	4
Coq2	3.71293	3.90898	3.8552	3.90737	4.18867	3.86809	3.7344	3.89133	3.74635	3.5928	3.78621	3.84367	3.87301	3.88371	3.71241	3.9403	3.66162	3.78526	3.35199	3.63557	4
Csnk1a1	6.33882	6.40951	6.40923	6.56425	6.56975	6.47591	6.4685	6.46843	6.57568	6.5276	6.33886	6.30181	6.24433	6.32321	6.60537	6.43629	6.49935	6.48793	5.77637	6.55365	4
Csnk1g3	4.419	4.35023	4.64701	4.61953	4.66	4.54353	4.58351	4.66774	4.59004	4.47501	4.4252	4.44826	4.27424	4.50319	4.54024	4.44274	4.47419	4.63578	3.65076	4.45214	4
Ctdp1	4.73242	4.81101	4.8785	4.95577	4.90654	4.90212	4.90277	5.02995	4.80615	4.78663	4.89864	4.93711	4.66303	5.04667	4.75291	4.68645	4.72268	4.90867	4.25953	4.90375	4
Ctnna1	7.08849	7.14461	7.25515	7.32383	7.34387	7.15664	7.42861	7.33414	7.34504	7.3868	7.07071	7.25343	7.18933	7.22251	7.01094	7.22247	7.20817	7.27722	6.50953	7.13578	4
Cul2	4.76152	4.8787	5.03012	4.99763	4.83696	4.64413	4.82389	4.97669	4.86691	4.72214	4.99439	4.94951	4.55273	4.87292	4.83	4.70532	4.55419	4.90304	4.16961	4.76206	4
Cxxc1	4.96801	4.7872	5.14184	5.17313	4.84943	4.71746	5.01331	5.14375	5.25716	4.83623	5.14345	5.07794	4.52664	5.16861	5.00898	4.75211	4.63925	5.06367	4.34988	4.97543	4
Dcp2	4.87283	4.78929	5.00975	5.07415	5.04249	4.6653	4.90139	4.9954	5.06669	4.9848	5.08066	4.84027	4.52597	4.92617	5.02627	4.83546	4.99663	5.0044	4.27427	4.91177	4
Dctn4	4.91863	5.00924	5.06551	5.15299	5.14491	4.98954	5.14228	5.04457	5.22509	5.08156	5.10305	4.94407	4.82483	4.96319	5.09652	4.9217	5.11341	5.09366	4.58907	5.14092	4
Diap1	4.93404	4.67828	5.04793	5.08852	4.78149	4.61238	5.15198	5.14495	4.94066	5.01174	4.81789	4.76704	4.48349	4.78945	4.43209	4.60303	4.75107	5.07674	4.32927	4.55305	4
Dmxl1	4.21282	3.96836	4.23996	4.33353	4.24972	4.08135	4.16019	4.20405	4.34395	4.23504	4.07494	3.98285	3.96175	4.07356	3.98036	4.00513	4.29106	4.27964	3.53983	4.01757	4
Dnajc18	3.84086	3.63273	4.05762	3.94874	3.69103	3.71914	3.85092	3.94199	3.77384	3.94311	3.97242	3.77369	3.57846	3.80403	3.96974	3.78749	3.64848	3.98153	3.34374	3.84352	4
Dym	3.21356	3.44445	3.46777	3.60976	3.57381	3.67323	3.44675	3.52295	3.48845	3.61853	3.64205	3.35005	3.38528	3.57274	3.53598	3.46013	3.47767	3.51514	2.71533	3.49846	4
Eif1a	5.63222	6.06496	5.87785	5.91436	5.94888	5.84273	5.92694	5.95463	5.76685	5.7179	5.96015	5.94934	5.53075	5.92658	6.09705	5.80062	5.97081	6.03535	5.14388	6.07686	4
Elac1	2.40928	2.53809	2.61498	2.73628	2.55809	2.70977	2.54744	2.64611	2.53486	2.56134	2.74246	2.36309	2.47069	2.52938	2.86645	2.59398	2.71993	2.70601	2.22367	2.83678	4
Elp2	5.20469	5.32993	5.3107	5.44998	5.32787	5.06577	5.11795	5.26911	5.24788	5.13258	5.33929	5.38697	5.1495	5.38145	5.52532	5.24374	5.13604	5.33532	4.60697	5.54142	4
Epc1	4.16286	3.87489	4.13509	4.26161	4.16019	3.99461	4.25196	4.23519	4.37111	3.93833	4.05972	4.06469	3.92013	4.09633	3.80452	4.04905	3.83264	4.10673	3.67194	3.9173	4
Ercc3	4.74041	4.91354	4.83151	4.98084	4.78714	4.70502	4.77048	4.87641	4.76458	4.60651	4.944	4.95641	4.73836	4.94089	4.87713	4.67693	4.5187	4.84191	4.42015	4.85588	4
Etf1	6.91032	7.04731	7.11273	7.28224	7.10197	6.76496	7.1128	7.19675	7.05249	6.98051	7.19162	7.26527	6.79993	7.18177	6.85572	6.9137	6.81155	7.09975	6.39964	6.94257	4
Fam13b	4.92425	4.89671	5.18504	5.2007	5.22274	5.05379	5.25706	5.21845	5.29585	5.20934	5.1314	5.25178	4.70894	5.30436	4.96604	4.84137	5.01964	5.22363	4.23491	4.96447	4
Fam53c	5.09557	4.89283	5.37216	5.33423	4.96596	4.86043	5.11359	5.32511	5.18628	5.18538	5.07261	5.09009	4.82373	5.03153	5.00191	4.78521	5.06704	5.33197	4.80306	4.9378	4
Fbxo38	4.50665	4.68109	4.68056	4.76058	4.5984	4.3258	4.50145	4.66607	4.6219	4.55908	4.56237	4.51992	4.41877	4.61494	4.66729	4.42358	4.48821	4.70998	4.0806	4.64116	4
Fech	4.73775	4.99982	4.96872	5.04973	5.03303	4.93347	5.07374	5.04243	4.73323	4.8792	5.09214	4.93761	4.9518	4.96935	4.77022	4.95964	4.7183	5.00071	4.47369	4.72613	4
Fem1c	3.81171	3.80832	3.94777	4.07922	3.96937	3.80143	3.89795	3.91313	4.00841	3.98897	3.80828	3.80363	3.72035	3.85727	3.88181	3.89665	3.95375	4.03107	3.32541	3.96886	4
Galnt1	5.45559	5.42349	5.5691	5.75885	5.63669	5.64287	5.75242	5.65028	5.49836	5.46287	5.72133	5.65648	5.3326	5.58771	5.38573	5.62148	5.5195	5.59765	4.68034	5.4719	4
Gm672	3.74094	3.65934	3.98413	3.91469	3.88001	4.17386	4.21832	4.07901	4.10387	4.02327	4.14872	3.60244	3.71323	3.73669	3.86522	3.79022	3.97909	3.95773	3.34539	3.89428	4
Grpel2	3.89263	3.96928	4.08689	4.08942	4.05254	3.74044	4.01261	4.18318	3.76515	3.70721	4.00988	4.14469	3.73098	4.05722	3.71935	3.85945	3.56564	4.0123	3.19363	3.66038	4
Hars	5.7962	5.90046	6.00671	6.09059	5.80261	5.55716	5.81012	6.09995	5.59526	5.59905	6.14691	6.06955	5.61398	6.05301	5.73698	5.69256	5.42313	5.93932	5.28388	5.78267	4
Hars2	3.91169	3.79587	4.03354	4.05954	3.79822	3.68947	3.89703	4.04253	3.93294	3.73235	3.97999	3.95647	3.75661	3.88698	3.99377	3.83455	3.52162	3.96752	3.47642	3.94891	4
Hbegf	3.64039	4.2829	4.13617	4.27141	4.61119	4.37807	4.36385	4.19636	3.85443	4.00622	4.53479	4.50856	4.01382	4.43944	4.11259	4.34613	3.97909	4.33098	3.53983	3.95002	4
Hdac3	5.17041	5.09772	5.29444	5.33578	5.27425	5.01448	5.05319	5.27787	5.19872	5.10942	5.13623	5.12636	5.10459	5.22677	5.13321	5.06725	4.89853	5.21365	4.73833	5.10192	4
Hdhd2	3.86551	4.07592	3.92674	4.1023	4.23159	3.8973	3.94796	4.00598	3.99892	3.55879	4.0587	3.97314	3.68071	3.9777	3.95904	4.07164	3.75765	3.86307	3.46886	4.04289	4
Hmgxb3	2.92804	2.93455	3.18518	3.14062	3.06762	2.88966	3.03878	3.18055	3.07522	3.03025	3.14076	2.91078	2.83005	3.00615	2.98393	2.84994	3.00307	3.18128	2.51446	2.95874	4
Hsd17b4	4.21128	4.28438	4.46043	4.47307	4.32702	4.4077	4.35176	4.49552	4.40177	4.06995	4.33546	4.16785	4.32327	4.36182	4.24888	4.275	4.12239	4.36585	3.61428	4.16124	4
Hspa9	7.57946	7.86299	7.83214	8.03111	7.80532	7.69076	7.69962	7.82555	7.58824	7.62191	8.07924	8.1168	7.451	8.03962	7.66699	7.66679	7.51723	7.82709	7.15878	7.804	4
Ier3ip1	4.32423	4.14693	4.34794	4.42268	4.21155	4.30944	4.37318	4.40967	4.28975	4.10239	4.37858	4.10969	4.0472	4.18037	4.23445	4.31621	4.1148	4.28225	3.60742	4.22801	4
Impact	4.76256	4.24382	4.7054	4.97086	4.91326	5.0426	5.14111	4.92091	4.98497	4.84199	4.56882	4.54238	4.694	4.51378	4.51064	4.81557	5.28778	4.73431	3.58384	4.76901	4
Ino80c	3.80764	4.13218	4.19004	4.10869	3.72096	3.69292	4.1982	4.19249	3.74761	3.87959	3.92614	4.15675	3.47252	4.17948	3.51747	3.67817	3.65112	4.10772	3.13535	3.86735	4
Isoc1	3.91548	4.27695	4.1079	4.21582	4.27004	4.00667	4.05552	4.13083	4.10485	3.96681	4.04123	4.04721	4.06872	4.20238	4.34452	4.23956	4.05849	4.02796	3.61291	4.23168	4
Iws1	4.89686	4.80639	5.02375	5.05587	4.90654	4.68501	4.92376	5.03642	5.17093	4.89098	4.93682	4.87657	4.47232	4.87457	5.01133	4.67399	4.88244	5.14037	4.22602	4.99659	4
Kif20a	6.34895	6.26763	6.4592	6.52767	6.30991	6.28578	6.4196	6.45337	6.47327	6.34691	6.29958	6.28039	6.21097	6.24797	6.17008	6.07026	6.07862	6.42627	5.98899	6.30901	4
Kif5b	7.07866	6.88435	7.26634	7.27	7.10457	7.01265	7.25094	7.26006	7.3167	7.05356	7.26113	7.1458	6.70609	7.08751	7.05573	6.94862	6.99905	7.28254	6.47457	7.09943	4
Lars	5.44488	5.79396	5.65514	5.70064	5.7062	5.7985	5.5885	5.66315	5.59492	5.62969	5.89011	5.63208	5.41901	5.73294	5.97202	5.55312	5.53873	5.72502	5.19526	5.90351	4
Lman1	5.9955	6.26744	6.18068	6.27601	6.07937	6.05874	6.24661	6.1461	6.01749	6.05092	6.52271	6.01636	5.76955	6.0648	6.20371	6.13635	6.01496	6.15078	5.60561	6.18136	4
Lmnb1	5.96539	6.08758	6.02276	6.20807	6.32704	6.22933	6.17732	6.08589	6.31287	6.22619	6.20069	6.02996	5.9053	6.06432	6.13025	6.1831	6.11062	6.11006	5.60081	6.1771	4
Map3k2	4.3847	4.35659	4.62727	4.51695	4.53805	4.3802	4.73374	4.62027	4.61228	4.73527	4.3851	4.51458	4.15344	4.51939	4.45852	4.3526	4.78252	4.64594	3.84733	4.35793	4
Mapre2	4.59809	4.58105	4.86366	4.9022	4.81724	4.87564	5.02813	4.86385	4.67171	4.7659	4.91954	4.81446	4.61625	4.78712	4.84957	4.75907	4.64518	4.85423	4.45328	4.99011	4
Mbd1	4.54551	4.46113	4.74186	4.7507	4.61754	4.5706	4.77802	4.7851	4.91965	4.53001	4.60277	4.49981	4.38416	4.59646	4.71248	4.5654	4.66089	4.82054	4.14055	4.71635	4
Mbd2	4.56185	4.76935	4.8785	4.7864	4.44894	4.68328	4.90093	4.82002	4.65708	4.47912	4.76143	4.7284	4.37594	4.66582	4.55062	4.47016	4.58265	4.78176	3.87153	4.56546	4
Me2	5.2295	5.33814	5.40327	5.59494	5.4244	5.15571	5.4019	5.50867	5.3044	5.25369	5.46366	5.45252	5.31045	5.54504	5.08096	5.32659	4.98577	5.33741	4.74519	5.13164	4
Mex3c	5.45527	5.24893	5.49319	5.70965	5.53546	5.55339	5.67951	5.54691	5.63071	5.66584	5.4152	5.41154	5.22539	5.44766	5.35278	5.36311	5.6132	5.60807	4.71884	5.53105	4
Mib1	4.50915	4.48258	4.8335	4.78526	4.81061	4.66879	4.75223	4.75769	4.80373	4.7753	4.76767	4.72552	4.37968	4.69959	4.6768	4.68207	4.69307	4.84838	3.93085	4.46855	4
Mtpap	3.71293	3.75894	3.78541	3.93027	3.84133	3.66387	3.74885	3.80574	3.70929	3.57435	3.92165	3.90834	3.63365	3.87276	3.88901	3.62096	3.61105	3.8372	3.2759	3.78588	4
Napg	4.14608	4.08446	4.24496	4.26734	3.95938	4.06193	4.24544	4.28972	4.10485	4.04235	4.26383	3.93261	3.79984	4.06108	4.04617	4.00278	3.91597	4.22911	3.79525	4.09524	4
Nars	6.81816	7.16119	7.0159	7.08355	6.91588	7.14958	7.10185	7.11302	6.90096	6.85996	7.26565	7.05229	6.76809	7.06409	7.0505	6.89615	6.61759	7.07493	6.42039	7.07862	4
Ndfip1	5.22153	5.16951	5.43722	5.41953	5.31933	5.39678	5.52457	5.5451	5.26024	5.13935	4.93958	4.9569	5.19475	5.09067	4.98337	5.25608	5.15787	5.38869	4.54188	4.90891	4
Ndst1	5.73224	5.331	5.65364	5.8934	5.54647	5.68374	5.76914	5.70703	5.80711	5.65753	5.77	5.31138	5.0257	5.44361	5.90897	5.4173	5.81363	5.89435	4.88658	6.05171	4
Ngf	5.26574	4.87478	5.31877	5.16922	5.62414	5.47704	5.54649	5.49622	5.78315	5.38	5.02337	5.04041	5.13896	5.03104	4.63413	5.26539	5.18299	5.30958	4.40448	5.01637	4
Npc1	4.37719	3.82678	4.4283	4.42048	4.19973	4.14313	4.51716	4.45097	4.5795	4.41609	4.17814	4.03045	4.00317	4.13805	4.24568	4.057	4.44045	4.4982	3.83917	4.16796	4
Nr3c1	5.48536	5.34595	5.71062	5.61395	5.58259	5.43628	5.95179	5.62448	5.98675	5.65135	5.43533	5.25498	5.22456	5.28679	5.33227	5.31673	5.62424	5.69926	5.12347	5.34578	4
Osbpl1a	3.74094	3.71883	3.93047	3.92717	3.85972	3.97397	3.99887	3.80878	4.14073	3.83905	3.69042	3.53914	3.64744	3.6221	3.96586	3.85685	4.01934	3.85606	3.18625	3.95559	4
Paip2	5.18765	5.43818	5.37079	5.42647	5.20304	5.05823	5.2531	5.40157	5.11271	4.96441	5.03997	5.26334	4.99727	5.11032	5.41084	5.06276	5.10052	5.38869	4.55754	5.35839	4
Pcdhgc3	5.55131	5.56496	5.69795	5.59559	5.51147	5.47172	5.89336	5.8019	5.70136	5.79741	5.07059	5.32971	5.08183	5.4539	5.58201	5.33639	5.92038	5.77458	4.47445	5.76034	4
Pcyox1l	3.2652	3.27768	3.25682	3.40875	3.79597	3.34687	3.26831	3.34956	3.34873	3.42264	3.24759	3.29463	3.35956	3.32899	3.6226	3.48401	3.48657	3.30901	2.68383	3.54071	4
Pfdn1	4.65672	4.89864	4.83018	4.9313	4.85857	4.47055	4.71711	4.88312	4.50866	4.32017	4.90884	4.96376	4.6364	4.79755	4.73369	4.6828	4.43589	4.75698	4.16123	4.78157	4
Pggt1b	3.64496	3.38036	3.64077	3.68651	3.63552	3.3097	3.63336	3.59996	3.69498	3.51914	3.4397	3.36954	3.33336	3.44053	3.53203	3.50583	3.56284	3.71851	3.17136	3.43105	4
Phax	4.46671	4.5339	4.46729	4.57806	4.41504	4.31168	4.41958	4.4664	4.38329	4.16718	4.34469	4.45733	4.29738	4.43201	4.4919	4.35536	4.27071	4.48467	3.77827	4.60769	4
Pik3c3	3.38935	3.43375	3.58488	3.60198	3.34787	3.33952	3.40159	3.53771	3.48087	3.16873	3.42066	3.37548	3.12053	3.445	3.3345	3.19202	3.25589	3.45437	3.00889	3.50305	4
Pkd2l2	3.04792	2.88186	3.17253	3.19882	3.2407	3.0471	3.37244	3.11279	3.32856	3.09903	3.10127	3.22546	2.71394	3.19199	3.05955	2.85788	2.98208	3.16041	2.44982	3.02453	4
Pqlc1	2.82166	3.36634	2.93033	3.24471	3.25064	3.6378	3.69654	3.13574	3.01096	3.09469	3.09926	3.20721	3.12414	3.27644	4.03603	3.46699	3.53882	3.2917	2.19726	3.81315	4
Ptpn11	7.32158	7.06192	7.37956	7.41667	7.18331	6.91957	7.29743	7.44402	7.29188	7.22251	7.32808	7.31839	6.90575	7.29824	6.96374	7.06691	7.03822	7.37266	6.80346	7.04845	4
Ptpn2	4.35165	4.4132	4.43269	4.5918	4.23656	4.04225	4.17628	4.43145	4.27674	4.16616	4.42362	4.42853	4.08625	4.38509	4.35122	4.13627	3.9864	4.41979	3.81916	4.41471	4
Ptprn	3.64382	3.85204	4.20037	4.63604	4.69406	5.3129	4.63091	4.60526	4.76334	4.97842	4.31767	3.5872	4.33951	3.85505	5.33302	5.1479	5.35363	4.86122	3.06247	5.09138	4
Pura	2.77375	2.81043	2.97494	2.93961	2.9336	2.84211	3.04724	3.02938	3.06709	3.05057	2.72157	2.7991	2.65454	2.83829	2.77472	2.96944	2.88806	2.94385	2.27496	2.75342	4
Rab18	5.63935	5.66256	5.70629	5.80024	5.72218	5.71337	5.73782	5.772	5.62321	5.51105	5.61288	5.58139	5.52435	5.53504	5.6399	5.68528	5.58195	5.76189	5.03068	5.72181	4
Rbbp8	4.52652	4.54135	4.73266	4.76924	4.769	4.44015	4.64032	4.76186	4.7757	4.61102	4.47647	4.63194	4.46951	4.58312	4.40802	4.52185	4.48453	4.6872	3.90317	4.50083	4
Rbm22	5.02407	5.00924	5.02259	5.17487	5.05471	4.81696	4.98451	5.08048	5.12821	4.94313	4.97779	4.96278	4.77913	5.00978	5.0566	4.87827	4.72828	5.07474	4.48268	5.0385	4
Rbm27	4.86213	4.82073	5.11157	5.12988	5.02684	4.79259	4.95822	5.08006	5.07971	4.95794	5.23954	5.06341	4.68072	5.10707	4.94211	4.87635	4.92531	5.1138	4.42171	4.86003	4
Reep5	5.99861	5.98449	6.28551	6.0869	5.90002	5.98148	6.37991	6.37242	6.04351	5.76949	5.9215	5.75437	5.59803	5.79696	5.95603	5.87866	5.9542	6.24324	5.39494	5.91181	4
Riok3	5.11537	5.20275	5.21076	5.26412	5.15323	4.86501	5.34995	5.4069	5.03466	4.96088	5.17667	5.39931	4.88971	5.29621	5.14823	5.04466	5.00588	5.29976	4.43025	5.06646	4
Rnf14	4.98649	4.87428	5.08066	5.15255	4.93985	4.91052	5.05939	5.11144	4.88299	4.92334	5.06046	4.80412	4.8493	4.8102	4.96167	4.88465	4.9188	5.09217	4.36616	4.96557	4
Rnmt	4.04709	4.32454	4.3535	4.40425	4.24726	3.94051	4.18539	4.42686	4.05389	3.9287	4.23974	4.31796	3.83853	4.29705	4.30135	4.09056	4.02137	4.36995	3.60604	4.29707	4
Rock1	5.1361	5.06582	5.4254	5.23276	5.29657	5.14571	5.35868	5.35404	5.51908	5.27938	5.32455	5.10035	4.89076	5.07314	5.07333	5.01649	5.19472	5.39552	4.59736	5.08278	4
Rprd1a	3.45346	3.45508	3.73928	3.63919	3.66293	3.54005	3.84709	3.78532	3.80928	3.60345	3.65158	3.38729	3.12053	3.34502	3.88181	3.56296	3.80926	3.73517	2.61579	3.8531	4
Sap130	4.86408	4.51069	4.94685	5.00742	4.71079	4.63103	4.78402	4.90638	5.02951	4.7605	4.78317	4.65334	4.53203	4.75299	5.01133	4.65992	4.759	4.9486	4.38624	4.95674	4
Sec11c	3.16956	3.21166	3.37543	3.41023	3.12651	3.04892	3.34268	3.40572	2.98959	2.91658	3.69042	3.12112	2.9164	3.07538	2.79712	3.07952	2.89708	3.24928	2.4655	2.80955	4
Seh1l	5.87423	6.02307	5.9626	6.08413	5.78384	5.52378	5.86936	6.00691	5.7761	5.75261	6.011	6.01778	5.44135	5.99156	5.92947	5.61613	5.6824	5.9872	5.12108	5.91238	4
Slc25a46	4.64824	4.69562	4.92027	4.79773	4.95948	4.70956	4.73064	4.93805	4.80554	4.7578	4.64682	4.7151	4.59838	4.66772	4.66849	4.64947	4.63925	4.90021	4.05067	4.61823	4
Slc35a4	5.68172	5.69904	5.85423	5.87535	5.75909	5.5225	5.78542	5.90463	5.56605	5.56038	5.92486	5.89733	5.38818	5.88266	5.60892	5.51666	5.4015	5.80328	5.39771	5.66945	4
Slc39a6	5.93649	5.72186	6.16235	6.16042	5.88485	5.90972	6.31203	6.25817	6.03865	6.0174	5.92178	6.02926	5.58191	6.0648	5.84066	5.71812	6.0813	6.15836	5.13821	5.93023	4
Smad2	4.51848	4.56408	4.5259	4.84383	4.41796	4.43947	4.70397	4.57948	4.49451	4.47748	4.65897	4.63071	4.28944	4.64028	4.6487	4.39525	4.51078	4.63442	3.85197	4.72743	4
Smad4	5.14576	5.02304	5.23953	5.32643	5.08983	5.16935	5.34556	5.3049	5.18998	5.23874	5.14441	5.10745	4.88498	5.21212	5.11891	5.01649	5.1514	5.24694	4.47819	5.13507	4
Snrpd1	5.00252	5.29917	5.14878	5.25716	5.27063	5.00529	5.04821	5.16908	5.03363	4.83044	5.3028	5.30792	5.00794	5.22848	5.11498	5.08452	4.71392	5.19395	4.54545	5.08835	4
Socs6	3.7042	3.8227	3.8167	3.868	4.13912	3.84656	3.84132	3.66968	3.91959	3.92629	3.75246	3.92355	3.9129	3.98992	3.76369	3.81323	3.87491	3.89533	3.27764	3.69814	4
Sord	3.2058	2.75706	3.57853	3.31486	2.74086	3.04164	3.53657	3.46619	3.47325	2.96983	2.98655	2.79686	2.65201	2.73134	2.81258	2.72789	3.14742	3.30384	2.41792	3.40512	4
Spire1	4.18962	3.98943	4.51685	4.47519	4.2587	4.36949	4.8268	4.57712	4.67633	4.39881	4.27353	4.14901	3.89415	4.31089	5.16857	3.98503	4.22648	4.73874	3.72863	4.8928	4
Sra1	3.98639	4.17277	4.02077	4.12321	4.04971	3.84242	3.94617	4.11376	3.80081	3.79202	4.1468	4.13254	4.01189	4.03284	4.17775	3.96827	3.84763	4.13206	3.49142	4.2517	4
Srfbp1	3.52228	3.65705	3.68129	3.76978	3.60371	3.42954	3.58002	3.6093	3.72858	3.33016	3.73336	3.71653	3.42083	3.71105	3.83466	3.47382	3.31551	3.65524	3.17882	3.8519	4
Srp19	4.33906	4.53949	4.57352	4.67159	4.47786	4.24129	4.49109	4.6425	4.23701	3.97502	4.60347	4.65637	4.19825	4.50319	4.36967	4.32187	3.99678	4.47482	3.84733	4.38619	4
Ss18	5.48441	5.44976	5.6837	5.7201	5.48361	5.40134	5.59647	5.75119	5.63716	5.27371	5.60628	5.58742	5.21204	5.57464	5.48062	5.35395	5.34191	5.65338	4.82086	5.44927	4
Tcof1	5.94596	5.95555	6.15893	6.30941	5.81343	5.66666	5.83992	6.19622	5.9428	5.97583	6.21468	6.05747	5.62912	6.21811	6.27107	5.91522	5.81011	6.22101	5.54018	6.2277	4
Thoc1	4.4884	4.45194	4.7155	4.69421	4.47437	4.32654	4.48741	4.66607	4.64365	4.39183	4.65156	4.54957	4.14466	4.55264	4.53044	4.24156	4.21587	4.71062	3.93523	4.5197	4
Tmed7	6.12739	6.19227	6.26897	6.33857	6.23866	6.05741	6.28428	6.35045	6.1208	6.17391	6.35863	6.20158	5.80693	6.1999	6.19486	6.10314	6.19631	6.34764	5.42472	6.16781	4
Tmx3	5.61842	5.54813	5.85031	5.66615	5.6099	5.27709	5.78667	5.81449	5.73432	5.66115	5.5491	5.58679	5.29748	5.61873	5.44424	5.35579	5.50364	5.74656	5.02762	5.41787	4
Tnfaip8	2.89929	3.33644	3.11413	3.10413	3.02758	3.05796	2.80881	3.12759	2.57615	2.81157	3.33168	3.13349	2.91221	3.08691	2.73811	3.0952	2.55168	3.01771	2.20486	2.79951	4
Trappc8	5.08682	4.83847	5.20667	5.16834	4.91739	4.92472	5.22435	5.19398	5.24166	5.02192	5.19067	5.03344	4.58419	5.0207	4.92626	4.75629	4.96642	5.25801	4.39102	4.9798	4
Tshz1	3.526	3.55101	3.87084	3.75934	3.51617	3.91317	4.20793	3.76877	3.58631	3.66283	3.25659	3.37696	3.32712	3.44796	3.66282	3.4687	3.85564	3.92129	2.76878	3.56721	4
Ttll7	3.89647	3.70447	4.20756	3.90737	3.46036	2.70281	3.9789	4.14769	3.90724	3.20132	3.77131	3.82217	2.9495	3.89025	3.70776	3.15409	3.46722	4.07995	3.18995	3.45493	4
Tubb6	7.18397	7.05144	7.2549	7.29377	7.44513	7.32797	7.36288	7.33046	7.42422	7.27083	7.03003	7.06612	7.21892	7.13473	7.21109	7.23336	7.22167	7.2821	6.70237	7.34288	4
Txnl1	5.8672	6.01708	6.07828	6.12582	6.08511	5.88064	6.08725	6.14091	5.84804	5.892	6.15835	6.04089	5.90375	6.01952	5.77367	6.02484	5.80483	6.06262	5.37461	5.78017	4
Txnl4a	4.37582	4.65214	4.56795	4.69845	4.6048	4.36158	4.48495	4.70234	4.32133	4.34566	4.71629	4.68217	4.37444	4.73078	4.26237	4.59527	4.31527	4.60694	3.89308	4.37877	4
Usp14	5.88868	5.94391	6.07128	6.2199	6.09628	5.86423	5.99205	6.13811	6.00496	5.94288	6.0081	6.11338	5.92102	6.01407	5.89734	6.00743	5.85057	6.09779	5.25581	5.92034	4
Wac	5.34156	5.30537	5.46825	5.54038	5.43845	5.31884	5.4692	5.4678	5.495	5.38088	5.44315	5.49034	5.07816	5.40551	5.32474	5.2157	5.35	5.49508	4.70612	5.40414	4
Wdr33	5.07676	4.99169	5.23703	5.28116	5.05891	4.98627	5.08066	5.26765	5.20924	5.09877	5.16063	5.13159	4.93868	5.11959	5.04106	5.01358	4.96221	5.22227	4.61584	4.98849	4
Wdr36	5.28662	5.61957	5.49109	5.60367	5.5203	5.338	5.48002	5.57767	5.14307	5.37162	5.91674	5.84868	5.30928	5.70338	5.53155	5.40228	5.20368	5.54944	4.88995	5.52919	4
Wdr7	3.70201	3.53484	3.82876	3.80966	3.55663	3.45425	3.80623	3.79045	3.90499	3.71844	3.52976	3.36656	3.27135	3.54256	3.81752	3.35483	3.86247	3.83839	3.21918	3.69414	4
Yipf5	4.88153	4.844	4.93825	5.05823	5.00522	5.16564	5.19388	5.04799	4.91072	4.9106	5.16063	4.77932	4.82866	4.73017	4.98814	4.94324	4.96379	4.95406	4.371	5.05048	4
Ythdc2	3.87137	3.68659	4.12102	3.96092	3.71503	3.5233	3.98065	4.10721	3.80928	3.84546	3.89213	3.72119	3.19967	3.87496	3.6398	3.45668	3.56843	4.03314	2.86287	3.61032	4
Zadh2	3.80152	4.41523	4.19625	4.17201	4.11054	4.40979	4.41636	4.01389	4.09104	3.99013	3.91376	3.96041	3.96775	4.10757	4.13608	4.13412	4.25439	4.20821	3.28801	3.94107	4
Zfp191	3.88975	3.85704	3.99961	4.07549	3.99503	3.74489	3.89795	4.01302	3.97655	3.87834	3.9384	3.99921	3.72744	3.96744	3.8336	3.81054	3.83496	4.04242	3.27764	3.87678	4
Zfp236	4.67963	4.38448	4.67687	4.6648	4.42812	4.4381	4.62814	4.69799	4.59354	4.64218	4.47723	4.45245	4.19825	4.57033	4.53372	4.3415	4.51294	4.72794	3.8681	4.50916	4
Zfp35	3.55426	3.61865	3.72787	3.72637	3.61269	3.54133	3.58233	3.6841	3.69367	3.51107	3.65158	3.6703	3.41496	3.54117	3.59137	3.3039	3.56983	3.71075	3.16761	3.72842	4
Zfp397	3.97285	3.84401	4.06895	4.09311	3.98423	4.06726	4.10761	4.11049	4.27848	4.13097	4.07494	3.94558	3.74152	4.06782	4.24648	3.81859	4.19802	4.21186	3.37809	4.28033	4
Zfp407	3.59266	3.47479	3.77436	3.7406	3.66046	3.41003	3.68906	3.52912	3.87302	3.83776	3.59056	3.51381	3.2859	3.58221	3.75133	3.50916	3.70411	3.65928	3.16949	3.65079	4
Zfp516	4.09119	4.01021	4.31411	4.23097	4.46524	4.4021	4.23889	4.32754	4.60259	4.30633	3.96154	3.88157	3.96775	4.13714	4.74559	4.23557	4.53514	4.36667	3.42107	4.4817	4
Zfp664	5.50893	5.13098	5.49528	5.59071	5.4327	5.32882	5.49989	5.58534	5.63003	5.40441	5.3875	5.4219	5.01804	5.4473	5.15206	5.22276	5.39877	5.52729	4.82616	5.31157	4
Zmat2	4.75364	4.77725	4.92525	4.81568	4.61119	4.27768	4.58523	4.90968	4.65708	4.40488	4.66367	4.7151	4.50762	4.63512	4.83107	4.37544	4.33989	4.86064	4.34003	4.84993	4
1110012D08Rik	3.69981	3.32778	3.71203	3.19189	3.91042	4.0314	4.00576	3.94199	3.8141	3.96328	3.08109	3.08879	3.81544	3.10781	3.72051	3.65436	3.61105	3.87352	4.19354	3.8756	5
1700052N19Rik	3.50601	3.80728	3.53493	3.25803	3.80717	3.18369	3.53777	3.51551	3.44703	3.36465	3.56048	3.73508	3.33957	3.80749	3.51747	3.42	3.51728	3.50768	3.90317	3.60607	5
1810008A18Rik	4.43091	4.41455	4.36639	4.15622	4.28929	4.22235	4.22938	4.50613	4.22893	4.20051	4.45881	4.46979	4.11261	4.48966	4.34228	4.10596	4.27837	4.3568	4.70676	4.36212	5
1810043G02Rik	3.22895	3.01095	3.09859	2.78592	2.91695	2.97825	3.0027	3.21478	2.88217	2.7847	2.91062	3.05756	2.72119	3.18843	3.24706	2.68967	2.9968	3.1118	3.2246	3.07916	5
2310011J03Rik	4.02277	4.17197	4.00316	3.74648	3.79709	3.87823	3.96307	4.18551	3.73368	3.80918	4.04433	4.09723	3.60825	4.05529	3.97168	3.67077	3.86134	3.9686	4.6521	4.0197	5
2510012J08Rik	4.94053	4.86591	4.94929	4.69603	4.67956	4.6827	4.8068	5.00949	4.80313	4.80051	4.94124	4.96864	4.50008	5.10427	4.72627	4.74722	4.89411	4.81515	5.27315	4.74741	5
4930547N16Rik	3.68657	3.81244	3.64533	3.30207	3.90938	3.72365	3.65875	3.5811	3.97547	3.83905	3.75877	3.42502	3.6549	3.45536	3.658	3.56456	3.77224	3.64578	4.41781	3.68208	5
A230046K03Rik	5.06409	4.955	5.23051	4.79604	5.0472	4.80694	5.06432	5.19398	5.28335	5.07451	4.89122	4.97836	4.49112	5.08973	5.09387	4.69592	5.21612	5.14754	5.47801	5.0944	5
AI597468	5.12679	5.00162	5.07843	4.76578	5.16455	5.47272	5.16851	5.09543	5.11903	5.52861	5.37693	4.93262	5.04512	4.93197	5.10314	5.10268	5.50364	5.12206	5.54625	5.10841	5
AK020095	3.24719	2.94979	3.27467	2.78359	3.45037	3.22269	3.26831	3.307	3.30121	3.24493	2.96243	3.07968	3.08201	3.13211	2.88743	3.0197	3.13231	3.19812	3.21375	2.7638	5
Actr6	2.75454	2.83739	2.71561	2.54276	2.69249	2.51884	2.52549	2.75499	2.5992	2.50596	2.66244	2.83006	2.37159	2.70892	2.74505	2.37219	2.57743	2.74001	3.00047	2.88969	5
Aes	5.67284	5.59862	5.80106	5.38654	5.99663	6.19097	5.64835	5.85381	5.86113	5.54203	5.37161	5.62128	5.70373	5.75301	5.30076	5.58907	5.73244	5.6443	6.09047	5.4618	5
Anapc16	4.51226	4.73187	4.4133	4.27548	4.58614	4.50294	4.52136	4.52221	4.38975	4.23893	4.62014	4.72955	4.2384	4.60243	4.44188	4.29144	4.24746	4.4464	4.88939	4.62313	5
Ankrd52	6.6619	6.17683	6.59928	6.32611	6.3282	6.28293	6.55415	6.66098	6.44127	6.62964	6.65679	6.56178	6.0899	6.68256	6.28936	6.17012	6.53667	6.67527	6.74086	6.24275	5
Ap3d1	5.73091	5.50153	5.75078	5.40257	5.6837	5.75314	5.80374	5.79429	5.99311	5.82318	5.77837	5.60414	5.44063	5.80932	5.74377	5.42388	5.95154	5.7887	6.14066	5.64219	5
Apaf1	4.78746	4.47482	4.90144	4.49343	4.66123	4.83471	4.93952	4.85899	4.83478	4.84709	4.51413	4.60647	4.73253	4.63964	4.52782	4.57805	4.96432	4.82114	5.16121	4.74228	5
Apba3	4.12094	3.98305	4.19728	3.91678	3.90418	4.10569	3.89703	4.15009	3.89933	3.97033	4.52228	4.07743	3.62987	4.19976	4.07887	3.82659	4.06146	3.96535	4.6361	3.97106	5
Arhgap18	2.50543	2.97048	2.76187	2.17894	2.64744	2.87946	2.79069	2.56268	2.65516	2.43777	3.0565	2.71377	2.19523	2.60729	2.37965	2.13348	2.36959	2.48522	3.38454	2.69492	5
Ascc3	4.8738	4.82684	5.12679	4.67529	4.97489	4.88619	5.09963	5.09501	5.12869	5.17071	5.25517	5.00806	4.3548	5.10147	4.64204	4.74722	4.99921	5.06064	5.20071	4.66101	5
Atp2b1	5.31862	5.35337	5.43023	5.02729	5.06217	5.13775	5.66631	5.39387	5.64054	5.24985	5.34723	5.48558	4.68375	5.50638	5.36605	4.77427	5.44934	5.37044	5.67929	5.38824	5
Atp5d	5.58806	5.62891	5.66856	5.41879	5.47629	5.36158	5.48463	5.70865	5.46975	5.28127	5.68685	5.64189	5.27639	5.73053	5.50147	5.45719	5.38663	5.4857	5.98532	5.54951	5
Atxn7l3b	5.66922	5.53639	5.60871	5.30079	5.62823	5.54644	5.70922	5.71726	5.50171	5.60733	5.49484	5.45913	5.27157	5.43622	5.66337	5.41114	5.79568	5.66507	5.76967	5.69089	5
BC048403	2.41481	2.49923	2.56995	2.28383	2.74561	2.33371	2.42601	2.61571	2.41928	2.40593	2.6319	2.68492	2.43846	2.6499	2.57847	2.33398	2.49568	2.51904	3.02974	2.51831	5
Baz2a	5.19348	4.79085	5.23502	4.79717	4.83805	4.89667	5.08876	5.25513	5.20605	5.11154	5.19531	4.81012	4.5192	4.9637	4.83532	4.72607	4.99251	5.32272	5.3548	4.82042	5
Bcr	3.86942	4.64467	4.20858	3.92924	4.40552	4.48054	3.97715	4.25754	4.01991	4.44921	4.55444	4.68277	4.31626	4.66961	4.36674	4.19297	4.56327	4.21642	4.83553	4.26071	5
Cabin1	5.38024	4.92828	5.37944	5.05729	4.94945	4.86196	5.12702	5.31203	5.34434	5.21871	5.22056	5.1896	4.81492	5.35973	5.11629	4.85767	5.0962	5.29933	5.74349	4.97762	5
Cbara1	5.51484	5.41204	5.37034	5.08344	5.18606	5.2388	5.44921	5.33843	5.34351	5.17375	5.31009	5.31023	4.928	5.28226	5.3065	4.86156	5.23983	5.23622	5.98348	5.53068	5
Ccdc109a	3.43638	3.21009	3.28253	3.03014	3.04488	3.18039	3.30669	3.25867	3.12694	3.30606	3.285	3.19715	2.87821	3.23743	3.16755	2.97916	3.34522	3.2777	3.89645	3.29462	5
Ccdc41	4.29265	4.23081	4.29497	3.94874	4.14618	4.26848	4.27277	4.2686	4.21445	4.20151	4.57454	4.2979	3.77383	4.27313	4.27418	4.05586	4.15886	4.18885	4.57933	4.20111	5
Ccdc59	4.10779	4.11478	4.08019	3.84955	3.90105	3.87216	3.87932	4.17302	3.90273	3.58052	4.2656	4.20812	3.79423	4.12335	4.06714	3.7473	3.75398	4.0939	4.47069	4.0197	5
Ccdc6	4.83253	4.99711	5.0027	4.75477	5.31582	5.60081	5.41484	5.10776	5.58723	5.47198	5.31563	5.09053	4.89233	5.0457	5.13881	4.89479	5.80041	5.05456	5.61039	5.16219	5
Cct2	7.5785	7.61804	7.60242	7.41686	7.5676	7.34627	7.37716	7.63503	7.44775	7.40344	7.76255	7.72978	7.35592	7.68431	7.44761	7.36493	7.32351	7.60899	7.90015	7.53046	5
Cd164	6.64654	6.55453	6.5789	6.27743	6.42575	6.41793	6.79247	6.55049	6.54625	6.5901	6.44426	6.44711	6.259	6.46759	6.29148	6.2153	6.66129	6.52798	6.97738	6.47109	5
Cdc34	4.6539	4.80844	4.81012	4.52311	4.95948	4.64235	4.75172	4.98295	4.40177	4.30726	5.10994	5.20291	4.60798	5.19075	4.35567	4.77564	4.63262	4.71256	4.8877	4.46076	5
Cdk1	6.55068	6.64691	6.46091	6.29311	6.46726	6.4394	6.44992	6.52513	6.29689	6.20253	6.71911	6.59591	6.32886	6.53971	6.26518	6.32242	6.08808	6.48001	6.86088	6.44235	5
Cdk2	5.49798	5.16791	5.40684	5.12584	5.09165	4.88969	5.32274	5.46429	5.23004	5.14971	5.28637	5.25777	4.89703	5.34006	5.21454	4.94141	5.11484	5.36266	5.73413	5.19587	5
Chpt1	4.11849	3.6662	3.98294	3.6455	3.57381	3.82365	3.89795	3.97299	3.76141	3.85439	3.86433	3.55621	3.61592	3.51172	3.63123	3.52732	3.96013	3.90328	4.32595	3.67398	5
Cisd1	4.1763	4.4644	4.11119	3.99883	4.46735	4.27998	4.09798	4.19327	4.0042	3.88209	4.36628	4.29167	4.16217	4.29213	4.15324	4.19811	4.1186	4.07494	4.64212	4.15641	5
Cnot2	5.23139	5.01861	5.11376	4.93438	5.03065	4.82534	5.04447	5.14455	5.01499	4.94432	5.18602	5.11452	4.68617	5.14476	5.0616	4.6784	4.93288	5.14372	5.42122	5.07414	5
Cs	7.32795	7.31391	7.34702	7.1493	7.15863	7.07179	7.19318	7.36382	7.09313	7.16335	7.5276	7.42451	6.94699	7.43956	7.07684	6.98613	7.12004	7.32125	7.64021	7.21546	5
Csnk1g2	5.4354	5.50058	5.5515	5.22187	5.39515	5.28622	5.29326	5.54116	5.42732	5.27513	5.31179	5.47978	5.14512	5.56246	5.51643	5.23479	5.51231	5.39552	5.74473	5.47808	5
Ctdsp2	5.45656	5.45502	5.36347	5.0364	5.11965	5.38868	5.78018	5.50028	5.3264	5.43352	4.97994	5.06888	4.70358	5.15831	5.51709	4.88465	5.57092	5.41504	5.24311	5.44652	5
D10Jhu81e	3.43241	3.51595	3.30585	3.12067	3.17956	3.20495	3.07891	3.26016	3.14247	3.06395	3.40783	3.22381	3.11872	3.27477	3.50141	3.2065	3.23309	3.28821	3.90429	3.48462	5
D10Wsu102e	5.22381	5.44778	5.27018	5.07926	5.26579	5.09161	5.20249	5.39956	5.01707	5.1284	5.46558	5.60883	4.87495	5.5689	5.23397	4.98538	5.15602	5.35443	5.51381	5.32621	5
D10Wsu52e	5.90108	5.99039	5.89285	5.75566	5.99906	5.85837	5.79238	5.89043	5.80018	5.6466	6.16805	6.05012	5.69146	6.09139	5.96695	5.74393	5.70748	5.88238	6.30762	6.0374	5
DQ716436	4.615	4.63658	4.63413	4.22004	4.66062	4.67054	4.7558	4.76654	4.76458	4.69338	4.71564	4.46634	4.25398	4.60177	4.4201	4.30673	4.7523	4.70739	4.96177	4.49244	5
Dapk3	3.43373	3.68095	3.49333	3.20571	3.43307	3.5194	3.434	3.3827	3.54478	3.49644	3.62555	3.37844	3.32399	3.45977	3.89003	3.25703	3.58508	3.48356	4.13771	3.79461	5
Ddx21	7.3631	7.39173	7.3117	7.16915	7.23052	6.95922	7.11746	7.3651	7.08274	7.21107	7.64567	7.62209	6.95189	7.56851	7.19436	7.0169	7.03497	7.38795	7.69948	7.27044	5
Ddx50	4.94606	5.21753	4.88619	4.67897	4.99697	4.97455	5.03653	4.94219	4.93351	4.96675	5.07563	5.09053	4.81878	5.03055	4.97665	4.77427	5.03328	4.94257	5.46563	5.07312	5
Dnajc14	5.24043	5.00027	5.10939	4.79208	5.01583	4.98487	5.08391	5.2245	5.01915	5.00262	5.03688	4.92057	4.81823	4.99122	4.93173	4.74231	5.05769	5.16082	5.53444	5.0169	5
Dohh	4.5191	4.64237	4.64475	4.48083	4.4468	4.27845	4.38706	4.65658	4.34062	4.43317	4.7539	4.79095	4.1162	4.82104	4.43068	4.42971	4.53371	4.42924	5.00445	4.33509	5
Dot1l	5.15615	4.97804	5.32632	4.92563	5.17491	4.92326	5.19238	5.29667	5.33101	5.29112	5.38629	5.38295	4.73253	5.51799	5.30459	4.90109	5.47212	5.29331	5.21692	5.08986	5
E2f7	4.719	4.70062	4.65753	4.37578	4.61944	4.43742	4.82826	4.71207	4.87382	4.70818	4.60277	4.64543	4.39604	4.76839	4.60081	4.4086	4.64189	4.73494	4.93096	4.53165	5
Eea1	5.54372	5.30792	5.50238	5.1499	5.15585	5.14278	5.58077	5.49841	5.25319	5.3663	5.56925	5.37636	4.85038	5.45573	5.02255	4.98657	5.29282	5.48946	5.66262	5.09339	5
Eif4ebp2	4.819	4.76988	4.74891	4.51007	4.77185	4.80694	4.81415	4.85851	4.84713	4.89345	4.88146	4.84718	4.45469	4.82104	4.40944	4.52512	4.81738	4.73874	5.15468	4.64598	5
Elk3	5.46815	5.25987	5.54828	5.0215	5.36039	5.43285	5.78766	5.67397	5.26463	5.4843	5.07765	5.36196	4.86272	5.35347	5.48569	5.05374	5.56155	5.6263	5.18201	5.40617	5
Epb4.1l2	7.20306	7.30492	7.0628	6.95602	6.79462	6.8744	7.26619	7.09641	6.9576	7.0795	6.97692	7.02047	6.78339	6.99862	7.46235	6.71356	7.24212	7.18884	7.71929	7.47074	5
Fam108a	4.05824	4.0819	4.14261	3.88516	3.94931	3.85685	4.01004	4.18084	3.76391	3.92629	4.05972	4.02764	3.79085	4.16789	3.95611	3.90926	4.06836	3.83602	4.57724	3.8531	5
Fam54a	3.66085	3.63856	3.64836	3.28592	3.32144	3.16878	3.5449	3.498	3.30638	3.21335	3.26017	3.43216	3.16679	3.33863	3.30079	3.10187	3.19	3.57627	3.74495	3.38536	5
Frs2	5.07297	4.64121	5.14558	4.8218	4.81889	5.3155	5.08634	5.18391	5.20239	5.21773	4.76455	4.76816	4.77743	4.86578	5.56294	4.71035	5.49783	5.28208	5.32061	5.5355	5
Galnt4	3.72593	3.50832	3.69748	3.38925	3.605	3.50635	3.86045	3.64379	3.48996	3.85439	3.73464	3.58848	3.33024	3.61948	3.63491	3.38779	3.77948	3.61423	3.93194	3.65765	5
Gcc2	4.49409	4.16233	4.53327	4.16062	4.3169	4.25999	4.22497	4.48293	4.41528	4.41523	4.23613	4.23678	3.9895	4.35712	4.34974	4.00982	4.56467	4.52488	4.8431	4.405	5
Gja1	4.77351	5.50471	5.28962	4.98183	5.85241	5.73269	5.24769	5.3106	5.50616	5.20438	5.49898	5.64707	5.35213	5.71106	5.61603	5.44041	5.51735	5.42451	6.67118	5.7761	5
Gns	6.28907	6.34581	6.2594	6.01235	6.39581	6.47591	6.65463	6.41272	6.52355	6.3679	6.25009	6.34259	5.9066	6.3559	6.07792	6.14672	6.82496	6.32908	6.55752	6.26993	5
Gopc	4.40564	4.25218	4.26379	4.04722	4.27085	4.24911	4.31073	4.33457	4.49376	4.30818	4.52818	4.27991	4.09448	4.2137	4.24888	4.12011	4.40667	4.3991	4.94455	4.35036	5
Gtf3c6	3.9277	3.7439	3.85913	3.67297	3.84242	3.61975	3.7008	3.95667	3.75766	3.5399	4.08098	3.74996	3.57584	3.90107	3.87354	3.4958	3.51439	3.89076	4.132	3.96445	5
Hbs1l	4.50164	4.78929	4.70467	4.38934	4.83642	4.65769	4.62089	4.75612	4.56461	4.69267	4.8635	4.7821	4.32172	4.8391	4.62863	4.30673	4.59428	4.73557	5.00756	4.71569	5
Hcfc2	3.8188	3.87785	3.7991	3.58892	3.70188	3.87013	3.88774	3.79557	3.7209	3.77465	4.11868	3.7893	3.43827	3.79361	3.86731	3.58361	3.74907	3.72879	4.11571	3.85548	5
Helb	2.81344	2.86585	2.83928	2.4948	2.6974	2.93957	2.83458	2.87759	2.95248	2.7982	2.66244	2.66041	2.48222	2.71393	2.79044	2.57466	2.85371	2.84208	3.24783	2.88021	5
Herc4	4.53144	4.47935	4.53572	4.23264	4.3915	4.29062	4.3995	4.48609	4.49226	4.39707	4.52818	4.59325	4.07335	4.6156	4.57816	4.14694	4.37764	4.5951	4.79047	4.43474	5
Hk1	5.29315	5.42316	5.61835	5.19557	5.33713	5.53244	5.5617	5.46109	5.3406	5.428	5.52499	5.42723	5.1064	5.54745	4.95924	5.07508	5.49965	5.36758	5.79749	5.16555	5
Hsf2	4.01486	3.80625	4.02426	3.70114	3.93102	3.86911	3.95865	4.03478	3.89365	3.85693	4.06887	3.94459	3.69042	3.96642	3.61517	3.62556	3.78069	3.96968	4.34332	3.58173	5
Ifngr1	4.97435	4.74591	4.74961	4.46384	4.23242	4.43879	4.82195	4.73347	4.44811	4.40488	4.65695	4.60271	4.22929	4.50177	4.59392	4.20221	4.35849	4.6944	4.8541	4.58637	5
Ilvbl	3.99535	3.4813	3.92674	3.34789	3.77217	3.79395	3.84324	3.85947	3.82847	3.44823	3.55031	3.49622	3.33024	3.47294	3.40248	3.68112	3.6498	3.8619	4.15468	3.44701	5
Ipmk	4.34956	3.96836	4.45613	4.06048	3.97731	4.04225	4.09557	4.40767	4.22532	4.07759	4.04948	4.02106	3.9944	4.11966	4.19442	3.67964	3.99884	4.27353	4.62398	4.08513	5
Jmjd1c	4.64314	4.45062	4.81012	4.37047	4.41869	4.4014	4.75019	4.73718	4.62737	4.52763	4.53918	4.6233	3.88467	4.72836	4.32952	4.03418	4.72143	4.75885	4.73521	4.42996	5
Katna1	4.15009	4.1081	4.16494	3.89472	3.85326	3.74489	3.95242	4.20712	3.92405	3.82224	4.1333	4.19982	3.68679	4.10008	4.07076	3.65586	3.83148	4.17205	4.29227	4.07902	5
Klf16	3.87429	3.99488	3.90793	3.77899	3.78242	3.74932	3.88587	3.99003	3.60315	3.85946	4.20236	4.12116	3.60568	4.11502	3.80017	3.64231	3.92034	3.91344	4.10313	3.82902	5
Krr1	4.8375	4.9638	4.79319	4.68386	4.67652	4.52756	4.66384	4.77276	4.70377	4.45173	5.13382	5.05472	4.41147	5.00278	4.7371	4.46251	4.4948	4.80491	5.20025	4.74869	5
Lats1	5.60594	5.28594	5.56233	5.2109	5.46543	5.41736	5.60722	5.55924	5.68148	5.69547	5.5072	5.42261	4.97422	5.40323	5.4779	5.04977	5.70811	5.67072	5.87132	5.45594	5
Lemd3	3.95275	3.59126	3.82073	3.46137	3.57644	3.52718	3.81017	3.92064	3.8129	3.66863	3.78374	3.71886	3.37626	3.73669	3.67835	3.33805	3.78189	3.88504	4.08848	3.71796	5
Lims1	6.3847	6.29594	6.26358	6.03787	6.1513	6.21924	6.54947	6.29583	6.478	6.54161	6.24853	6.16974	6.10329	6.08148	6.4866	5.93592	6.61138	6.38669	6.76494	6.4372	5
Lmnb2	4.81245	4.69228	4.71622	4.54883	4.61754	4.62864	4.52913	4.6694	4.65441	4.44079	4.88721	4.81175	4.59902	4.92459	4.8252	4.50703	4.43665	4.63442	5.27186	4.61121	5
Lrp1	7.33632	6.94834	7.18336	6.82554	7.87116	7.75857	7.91653	7.29847	7.68182	7.80458	7.15984	6.98601	7.0637	7.21292	7.73189	7.50618	8.45947	7.35802	7.62216	7.49588	5
Lta4h	4.66122	4.96749	4.83945	4.48293	4.87668	4.88719	4.78702	4.85753	4.82768	4.70186	4.96535	4.93362	4.67769	4.94036	4.78622	4.54459	4.71643	4.82532	5.20658	4.76206	5
Ltv1	4.86603	4.95035	4.8565	4.55686	4.63392	4.37593	4.67142	4.9237	4.56959	4.51003	5.30752	5.01563	4.38714	4.97293	4.70785	4.47947	4.41981	4.90867	5.32061	4.85171	5
Map2k2	5.77615	5.60011	5.75323	5.51967	5.45413	5.4308	5.55762	5.84279	5.5795	5.38964	5.78792	5.71601	5.30418	5.87311	5.62587	5.43304	5.4898	5.61498	6.06035	5.63218	5
Mars	5.77044	5.98699	5.76056	5.59299	5.69365	5.61838	5.50444	5.78075	5.42105	5.62895	6.13537	5.96505	5.55375	5.94804	5.97298	5.43217	5.50219	5.78564	6.1357	5.97433	5
Mbd6	4.5928	4.10559	4.70177	4.1807	4.09876	4.48187	4.59721	4.73771	4.80132	4.45173	4.47341	4.15675	3.80766	4.47384	4.40373	4.08835	4.57852	4.64053	4.90561	4.18226	5
Mcm3ap	5.22646	5.15139	5.23151	4.93438	5.0733	4.84968	4.94489	5.1094	5.11466	5.17274	5.06097	5.12723	4.89703	5.26316	5.19194	4.80149	5.12052	5.17023	5.50577	5.18221	5
Mcm9	2.80725	2.66014	2.97981	2.56475	2.79676	2.64095	2.79474	2.94627	2.97878	2.61762	2.59778	2.63293	2.42355	2.81755	2.63461	2.55177	2.76763	2.84687	3.24605	2.73244	5
Med16	4.10117	4.16876	4.1013	3.84845	3.86616	3.80143	3.90072	4.01302	4.11171	3.9982	4.11476	3.90118	3.63617	4.14716	4.2215	3.81054	4.00913	3.97938	4.53757	4.12022	5
Med23	4.85478	4.4327	4.76914	4.47236	4.47856	4.33611	4.61697	4.77069	4.81576	4.57301	4.55805	4.47461	4.31704	4.54371	4.61633	4.25641	4.46825	4.69896	5.02966	4.59636	5
Mettl1	3.42043	3.67416	3.39547	3.2794	3.50931	3.39024	3.26831	3.45974	3.45479	3.24883	3.93507	3.64722	3.26646	3.72697	3.66402	3.21061	3.03804	3.49416	4.15843	3.6018	5
Midn	5.73224	5.09814	5.50695	5.2109	5.56136	5.80671	5.61706	5.47987	5.75505	5.72138	5.22056	5.16046	5.32487	5.30395	5.4646	5.45419	5.96897	5.43859	6.22455	5.61336	5
Mknk2	5.86599	5.68344	5.94617	5.62066	5.76052	5.8277	5.78243	5.93701	6.00469	5.90642	5.95141	5.7586	5.42336	5.92974	5.42887	5.535	5.82556	5.75346	6.56598	5.35672	5
Mon2	5.48504	5.2337	5.47717	5.18526	5.33713	5.44887	5.51919	5.46429	5.43084	5.40182	5.55128	5.32819	5.03946	5.39066	5.33864	5.07508	5.46767	5.42136	5.74224	5.29897	5
Mrpl42	4.30565	4.33101	4.19418	4.09679	4.19719	4.05302	4.11637	4.29477	4.13016	3.94907	4.35303	4.31489	3.95272	4.28967	4.1969	3.97548	3.75643	4.21733	4.57514	4.25441	5
Mrpl54	4.30277	4.23389	4.32075	4.01838	3.9483	3.82889	4.01602	4.33457	3.85326	3.7733	4.34218	4.27044	3.67705	4.21802	4.03417	3.86852	3.8545	4.10477	4.42404	4.16316	5
Msrb3	6.26233	5.89733	6.02682	5.81173	6.38952	6.59484	6.55634	6.16608	6.48948	6.4581	6.21537	5.79146	6.34576	5.69566	6.44311	6.09958	6.47072	6.24813	6.97221	6.31893	5
Mtrf1l	2.86598	2.61745	2.91259	2.47455	2.39678	2.48924	2.67224	3.00103	2.55566	2.38063	2.64864	2.70182	2.24071	2.57445	2.58885	2.34939	2.45907	2.74259	2.91551	2.62527	5
Mum1	5.04958	4.85599	5.06213	4.65424	4.69045	4.74589	4.92557	5.04628	4.80554	4.78796	4.74885	4.83011	4.61751	4.97396	4.93222	4.68645	4.79976	5.02374	5.21019	4.82467	5
Nav3	3.02687	3.28815	3.26874	2.64422	3.49827	3.34246	3.39501	3.26462	3.11517	3.3466	3.37027	3.16826	2.83672	3.40126	3.21448	2.9864	3.07017	3.27065	3.28801	2.83432	5
Ncln	6.17274	6.10963	6.19389	5.84294	5.92811	6.04043	6.21275	6.27467	6.06505	6.10431	6.44815	6.125	5.69865	6.24839	5.95919	5.94966	6.16434	6.15149	6.55469	5.9058	5
Ncoa7	3.2381	3.22885	3.29034	2.95202	3.1337	3.28844	3.20194	3.34255	3.17304	3.2566	3.28676	3.02371	2.79623	3.03823	3.05771	3.01027	3.30379	3.33458	3.50183	3.00294	5
Nfic	6.55823	6.57173	6.57949	6.16086	6.50178	6.67981	6.55839	6.59568	6.59479	6.70139	6.524	6.31929	6.14799	6.46614	6.41361	6.40273	6.61457	6.53364	6.85615	6.20879	5
Nr2c1	3.12414	2.82915	2.85797	2.74348	2.73132	2.88559	2.93677	2.94067	3.16736	3.0816	2.91977	2.75594	2.68209	2.80355	3.34956	2.51838	3.15865	3.04287	3.4242	3.16701	5
Nt5dc3	4.32848	4.89912	4.48174	4.24015	5.01391	4.54607	4.88845	4.7153	4.40576	4.70748	4.8239	5.10657	4.39382	5.09585	4.13349	4.40594	4.88355	4.6351	5.02915	4.24627	5
Nudt4	5.85156	5.71995	5.8727	5.6056	5.90573	6.04716	5.93437	5.82399	5.77056	5.83157	5.99699	5.86995	5.46616	5.77046	5.61387	5.64906	6.05631	5.80509	6.06359	5.65929	5
Nup107	5.56216	5.61076	5.54505	5.32016	5.52773	5.41528	5.40871	5.53082	5.36778	5.29719	5.62976	5.62716	5.29787	5.64846	5.5817	5.21621	5.17619	5.51072	6.01755	5.57063	5
Nup43	4.32281	4.23005	4.22689	4.02613	4.00283	3.74821	3.94617	4.19404	3.8356	3.79997	4.07897	4.22293	3.80208	4.19801	4.17355	3.64382	3.71171	4.19994	4.32095	4.29882	5
Nus1	5.81321	5.81457	5.82889	5.53734	6.00681	5.82275	5.86607	5.89873	5.73179	5.83478	6.20506	6.04828	5.53578	5.88728	5.49344	5.62909	5.92662	5.88123	6.12428	5.5868	5
Obfc2b	4.102	4.14285	3.95022	3.6175	3.68375	3.75153	3.77228	4.03564	3.77012	3.73926	4.02355	3.93761	3.66725	4.04947	3.95121	3.40935	3.66423	3.94679	4.62398	3.93882	5
Os9	5.12313	4.94615	5.03474	4.65735	5.07929	5.24154	5.06309	5.04243	5.1335	4.88231	5.17291	4.77988	4.74649	4.8773	4.95729	4.88146	4.92369	5.02426	5.72723	4.90604	5
Osbpl8	4.48142	4.12558	4.55514	4.11051	4.12401	4.22394	4.41765	4.42357	4.48248	4.51566	4.33462	4.04443	3.78972	4.12335	4.45023	3.71027	4.50861	4.52928	4.86099	4.37545	5
Ostm1	4.12012	3.9867	4.14047	3.7453	4.10058	3.92299	4.17932	4.1437	4.13497	3.93352	3.97892	3.978	3.70007	4.02594	3.58884	3.76961	4.20965	4.03417	4.29567	3.59466	5
Pa2g4	6.95113	7.12422	6.98436	6.79664	7.05625	6.7617	6.86637	7.07051	6.91079	6.84347	7.1583	7.20806	6.81559	7.181	6.87968	6.77709	6.70417	7.03496	7.29032	6.96363	5
Pcnt	5.14616	4.91974	5.10116	4.67036	4.91533	4.60327	4.85083	5.01343	5.13734	5.11366	4.77203	4.86719	4.53136	5.02465	5.02022	4.49039	4.98525	5.02374	5.53229	4.96502	5
Pfkl	5.62303	5.52048	5.57149	5.24066	4.88618	5.12338	5.45486	5.62362	5.70201	5.31524	5.59685	5.42829	4.76205	5.43585	5.56453	4.86672	5.40344	5.47776	5.75741	5.90293	5
Pip4k2c	4.78076	4.47157	4.78909	4.52243	4.51373	4.45374	4.88891	4.95181	4.9998	4.77798	4.53845	4.6301	4.21007	4.75596	4.45161	4.29144	4.893	4.7551	5.1134	4.45214	5
Pip5k1c	5.57264	5.25497	5.53775	5.24108	5.14227	5.16399	5.54972	5.57116	5.35714	5.47815	5.35513	5.47362	5.05263	5.56586	5.30076	5.0338	5.3301	5.44713	5.63841	5.21033	5
Plekhj1	4.18415	3.94509	4.15435	3.868	3.86295	3.70894	3.96572	4.3084	3.92517	3.70156	3.98107	4.05827	3.55603	4.12058	3.95904	3.74307	3.7998	4.00387	4.28373	3.90929	5
Pofut2	5.38602	5.32095	5.34269	5.15343	5.60894	5.80777	5.51889	5.38342	5.63343	5.39356	5.61495	5.276	5.27839	5.32292	5.5817	5.4499	5.56572	5.26021	5.87785	5.58644	5
Polr2e	5.07382	5.24968	5.04221	4.82899	4.84348	4.51854	4.76341	5.09212	4.82946	4.57609	5.12607	5.20457	4.70179	5.19251	5.18572	4.69881	4.64978	4.93486	5.37982	5.27077	5
Polr3b	4.22656	4.10307	4.38462	4.07362	4.20227	3.96639	4.16403	4.32048	4.20441	4.12992	4.50817	4.28854	3.74618	4.30113	4.29518	3.89031	4.04755	4.27003	4.79708	4.14867	5
Polrmt	4.34257	4.13711	4.38643	4.05387	3.95032	3.98995	4.12113	4.34365	4.23969	4.00279	4.29447	4.15846	3.70007	4.3626	4.40659	3.87368	4.14027	4.26564	4.55542	4.32224	5
Ppa1	5.80003	5.90648	5.82856	5.65562	5.84729	5.65202	5.64725	5.88829	5.47317	5.48021	6.09029	6.03159	5.65154	6.03159	5.40871	5.5714	5.22583	5.6684	5.9644	5.48078	5
Ppil4	4.73616	4.45851	4.69011	4.34363	4.36907	3.99368	4.41572	4.70125	4.50048	4.20749	4.5866	4.64115	4.07982	4.59912	4.48853	4.11794	4.30696	4.66672	4.84484	4.56981	5
Ppp1r12a	5.37785	5.10443	5.30785	5.10091	5.49571	5.43114	5.31965	5.25476	5.74252	5.47651	5.30966	5.27047	5.1922	5.32332	5.33939	5.05374	5.4433	5.36225	6.06607	5.25825	5
Prdm4	4.76831	4.62261	4.70684	4.55486	4.62764	4.44356	4.75732	4.8507	4.65975	4.71935	4.75955	4.88744	4.34411	4.88057	4.41939	4.34521	4.70763	4.75948	5.03882	4.5928	5
Prep	6.2031	6.09496	6.20416	6.06505	5.9701	5.90108	6.0058	6.23195	5.81671	6.01202	6.33509	6.47412	5.85011	6.46305	5.83219	5.80936	5.90235	6.17083	6.38895	6.08092	5
Psap	7.70659	7.85735	7.83949	7.4547	7.83297	8.06705	7.94573	7.81944	7.92843	7.65288	7.60026	7.62996	7.54312	7.76246	7.74061	7.56487	7.86624	7.73631	8.07789	7.76071	5
Pttg1ip	5.9812	6.24257	5.8817	5.74019	6.02291	5.83187	5.99593	5.90934	5.69324	5.68945	6.08705	6.15719	5.78315	6.10544	5.6271	5.67796	5.72157	5.87923	6.12046	5.70116	5
Pwp1	5.10013	5.17909	5.06326	4.98877	4.95898	4.8589	4.79149	5.07672	4.86864	4.86418	5.18182	5.21979	4.76777	5.18105	4.99955	4.7818	4.75839	5.02218	5.47052	5.06081	5
Pwp2	4.88634	4.82786	4.86301	4.72778	4.61627	4.19589	4.46141	4.88217	4.44036	4.4914	5.19067	5.19876	4.18546	5.15741	4.72341	4.38087	4.39026	4.86933	5.22674	4.84993	5
R3hdm2	5.15056	5.17551	5.15462	4.88425	5.22315	5.30693	5.22912	5.09873	5.24655	5.2666	5.29634	5.16981	4.8055	5.2594	5.26145	4.85052	5.25153	5.19487	5.60116	5.19399	5
Rab21	4.37514	4.81358	4.50524	4.25587	4.80059	4.75798	4.79348	4.54054	4.53072	4.63039	4.47188	4.6121	4.42022	4.61756	4.52057	4.48955	4.96537	4.52267	4.7327	4.49854	5
Rab5b	4.34257	4.36151	4.31506	3.94976	3.98225	4.04135	4.2198	4.2861	4.08608	4.1362	4.093	4.03045	3.95674	4.17325	4.28199	3.78476	4.2141	4.3601	4.67252	4.20391	5
Ranbp2	6.87595	6.45041	6.91115	6.54188	6.73272	6.40839	6.75087	6.87514	6.9049	6.85901	6.741	6.69929	6.32363	6.73198	6.52964	6.36519	6.89956	6.88212	7.17799	6.54449	5
Rap1b	6.26989	6.114	6.17834	5.99056	5.84864	5.75806	6.19673	6.26038	5.95588	6.11148	6.00915	6.17376	5.67362	6.01233	5.89124	5.61804	6.04664	6.23766	6.27036	5.98982	5
Reep3	4.95525	4.75661	5.04907	4.74016	4.60544	4.81906	5.12978	5.07672	4.9324	4.81685	4.7608	4.85458	4.33489	4.8833	4.45576	4.34613	4.93018	5.01279	4.89444	4.56909	5
Reps1	4.55521	4.77725	4.55434	4.34904	4.86338	4.65122	4.72233	4.66161	4.52633	4.73113	4.98316	5.05426	4.62005	4.9892	4.38789	4.47186	4.58745	4.58034	4.98195	4.3402	5
Rev3l	4.41567	3.92524	4.36088	3.89366	4.04783	3.74044	4.28553	4.19559	4.41132	4.29329	4.00035	3.87114	3.67583	4.04069	4.13522	3.66929	4.26472	4.31916	4.71947	4.06055	5
Rexo1	4.98066	4.71441	5.10665	4.5957	4.75524	4.65416	4.79397	4.97534	4.99293	4.79193	4.92402	4.836	4.34181	5.0207	4.71766	4.59449	4.78192	4.89284	5.27702	4.71176	5
Ric8b	3.98009	3.75894	3.97814	3.59808	3.77787	3.67556	3.81312	3.90653	3.79106	3.7268	3.87482	3.85747	3.55603	3.89999	3.69607	3.45496	3.63256	3.87467	4.14999	3.59323	5
Rnf146	4.07185	3.91666	3.92798	3.77439	4.04971	4.06637	4.15323	4.06808	4.11659	3.89326	4.03294	4.03513	3.68921	4.06205	4.01458	3.72462	4.02137	4.05979	4.4029	4.05641	5
Rnf41	4.57919	4.22697	4.55996	4.29402	4.55006	4.39296	4.44823	4.63456	4.5546	4.3716	4.47647	4.46979	4.109	4.44388	4.49929	4.23057	4.56675	4.57539	4.8541	4.5031	5
Rpf2	4.32423	4.38379	4.24496	4.03287	4.17752	3.88227	3.92181	4.28247	3.76141	3.8339	4.56596	4.48896	3.84615	4.43573	4.12916	3.87625	3.82916	4.17486	4.53901	4.24989	5
Rps12	3.87039	4.17197	3.83675	3.56511	3.68497	3.49185	3.95598	3.96395	3.80687	3.59585	4.34636	4.21225	3.38078	4.15169	3.79141	3.6148	3.47022	3.91006	4.41703	3.78086	5
Rrp1	6.06348	5.96526	6.20134	5.84184	5.96165	5.83964	5.90693	6.21248	6.0206	5.81703	6.05451	6.05403	5.6663	6.13084	5.96356	5.66692	5.7826	6.11372	6.22944	5.98874	5
Rwdd1	3.90695	3.87588	3.81939	3.66678	3.74679	3.59778	3.77531	3.88751	3.502	3.54622	4.0319	4.00303	3.61209	3.8595	3.52278	3.59929	3.43079	3.77414	4.07069	3.55696	5
Sbno2	4.44207	4.3166	4.36088	4.01059	3.70667	4.27079	4.26204	4.46256	4.06705	3.97033	4.42994	4.2048	3.60054	4.33579	4.75852	3.8319	4.43208	4.45722	4.51951	4.37545	5
Scamp4	5.02013	4.91115	5.0027	4.85417	5.0848	4.79259	4.97274	5.09831	4.9871	4.77864	5.0716	5.2025	4.45256	5.24169	4.88587	4.61459	4.62464	4.95787	5.29834	4.78282	5
Scyl2	4.5449	4.31297	4.63109	4.37578	4.22578	4.09791	4.41378	4.64477	4.45197	4.36893	4.56739	4.51325	4.0715	4.53334	4.10644	4.02957	4.25352	4.53001	4.71249	4.16604	5
Serinc1	6.73377	6.49306	6.68357	6.38733	6.46726	6.3838	6.68539	6.69024	6.59008	6.47157	6.40218	6.47686	6.25413	6.45063	6.35569	6.23138	6.53613	6.69918	6.8696	6.48726	5
Sf3a2	5.056	4.9935	5.13541	4.82013	5.02827	5.0227	4.94489	5.07588	5.11027	4.99633	5.15921	5.13028	4.81216	5.22848	5.07018	4.90612	5.10052	5.05912	5.57903	5.01265	5
Sf3b5	4.57562	4.58466	4.56795	4.38257	4.33244	4.47389	4.40536	4.61278	4.26625	4.27255	4.82509	4.65819	4.31156	4.67905	4.55579	4.51116	4.43817	4.39749	4.9451	4.49626	5
Sgta	5.79006	5.59981	5.68516	5.45928	5.31191	5.14864	5.48156	5.65224	5.46213	5.42672	5.51761	5.63546	5.16907	5.66469	5.67733	5.19892	5.45872	5.64227	6.02268	5.68222	5
Shmt2	6.1913	6.37905	6.19414	6.06388	6.09718	6.26111	5.986	6.32516	6.04121	6.02586	6.5297	6.44886	5.79411	6.49612	6.43159	6.0369	5.94141	6.26227	6.57351	6.33285	5
Shprh	4.46027	4.16152	4.33956	4.16939	4.1033	3.92005	4.17323	4.33106	4.25657	4.22329	4.36875	4.25451	3.92322	4.32058	4.16089	3.99334	4.21499	4.38379	4.55471	4.1851	5
Sirt1	4.23414	4.00301	4.18589	3.974	3.85002	3.5362	3.9345	4.2531	4.08707	3.91414	4.21889	4.34378	3.64244	4.35712	3.80017	3.60085	3.83032	4.156	4.62127	3.69013	5
Sirt6	2.94313	2.6833	2.84196	2.5864	2.87012	2.88355	2.81281	2.80121	3.1444	2.77654	3.02725	2.89417	2.65201	2.96917	3.03167	2.62558	2.9672	2.87527	3.35693	2.90377	5
Slc19a1	4.32139	4.7614	4.38552	4.22509	4.2489	4.39084	4.1816	4.52835	4.0781	4.16923	4.92792	4.75465	4.02918	4.7512	4.58448	4.23057	4.12618	4.45876	4.79708	4.52494	5
Slc25a16	3.81779	3.72979	3.76044	3.4585	3.74447	3.58791	3.64666	3.71901	3.72858	3.64674	3.56626	3.60875	3.40317	3.64809	3.56973	3.45668	3.70411	3.70165	4.23845	3.61738	5
Slc39a3	3.51729	3.46168	3.32499	3.00061	3.22902	3.25751	3.53299	3.45326	3.39308	3.43634	3.22393	3.21221	2.94745	3.39512	3.44373	3.17318	3.48805	3.28821	3.78071	3.41165	5
Slc41a2	3.82082	3.98396	3.83675	3.45273	4.05629	4.10397	4.50145	3.98467	3.8141	4.16104	3.91602	3.94856	3.77953	3.95608	3.60144	3.82792	4.37526	3.90101	4.05067	3.61315	5
Smarcb1	5.14856	5.15301	5.12029	4.90849	4.98768	4.99975	4.98668	5.15726	5.0082	4.95262	5.08016	5.07975	4.93969	5.10053	5.25314	4.81089	4.96642	5.11428	5.61821	5.17794	5
Smarcc2	6.28798	5.67614	6.33987	5.84703	5.7796	5.73714	6.05559	6.22121	6.0115	5.9992	5.79282	5.72006	5.62912	5.94622	5.93961	5.56467	5.86277	6.22575	6.13948	5.853	5
Specc1l	4.54794	4.54011	4.51189	4.1322	4.66798	4.61359	4.50388	4.4766	4.64163	4.61102	4.25673	4.33396	4.2268	4.36338	4.42857	4.27694	4.59224	4.5322	4.92054	4.33253	5
Stat6	5.11946	5.20821	5.15832	4.8378	5.32554	5.34929	5.36303	5.21845	5.35878	5.18235	5.25072	5.10213	4.88919	5.13885	5.07603	5.00892	5.31943	5.23622	5.51709	5.26318	5
Stx7	5.00031	4.66924	4.85324	4.54211	4.67956	4.83627	4.96087	4.90214	4.91463	4.70958	4.93404	4.60647	4.50899	4.59247	4.71594	4.54862	4.81094	4.84838	5.19162	4.71176	5
Stxbp5	4.61152	4.09548	4.51023	4.04722	3.95536	4.27692	4.58866	4.43472	4.28629	4.16309	4.40849	4.21307	3.73684	4.3278	3.98133	3.97668	4.15145	4.37648	4.61991	3.89428	5
Supv3l1	3.73131	3.89932	3.73073	3.66305	3.93511	3.686	3.56607	3.70602	3.86724	3.5759	3.82039	3.89089	3.66725	3.99194	3.89412	3.55655	3.659	3.74153	4.2734	3.93432	5
Syde1	6.2031	5.67895	5.96109	5.74078	5.64168	5.73603	6.08725	5.95395	5.92517	5.94704	5.86821	5.72843	5.63944	5.68416	5.71007	5.67208	5.94355	5.95465	6.27917	5.87042	5
Tab2	5.95811	5.82679	5.95136	5.69156	5.88853	5.87157	5.91105	6.00318	6.22285	5.89754	5.96314	5.92871	5.49227	5.94726	5.85092	5.63666	5.88854	6.02216	6.15077	5.92938	5
Tbc1d15	5.19658	5.0744	5.23953	4.97536	4.94339	4.84454	5.24225	5.23053	5.03569	4.95381	5.18042	5.15661	4.64263	5.15019	4.97713	4.63517	5.06704	5.20726	5.35235	5.10392	5
Tbk1	4.8796	4.6934	4.88235	4.48784	4.63267	4.55555	4.91831	4.97713	4.66109	4.54815	4.6502	4.80576	4.3037	4.8301	4.26	4.36817	4.52659	4.83245	4.94888	4.41793	5
Tcp11l2	2.44749	2.12585	2.55019	2.16431	1.99595	1.74022	2.03122	2.53286	2.59347	2.07408	2.46798	2.01241	1.62559	2.20369	2.40949	1.68953	2.11136	2.50377	2.98131	2.28244	5
Tfam	4.67963	4.63136	4.59947	4.42634	4.37958	4.28759	4.35513	4.60119	4.42395	4.27255	4.58731	4.69343	4.2458	4.53888	4.59016	4.27985	4.49041	4.61179	4.84832	4.67184	5
Thop1	4.89017	5.05806	5.00799	4.69966	4.54474	4.23658	4.44949	4.86627	4.5788	4.67269	5.02285	5.04412	4.55802	5.17217	5.1005	4.48116	4.64847	4.87337	5.32103	4.91746	5
Timeless	5.03623	5.264	5.21839	4.90639	4.93833	4.7242	4.89216	5.12566	5.14593	4.82657	5.34556	5.11979	4.70537	5.24973	5.18572	4.86736	4.85199	5.11526	5.86018	4.99173	5
Timm13	5.02668	5.09224	4.93455	4.85959	4.93579	4.62444	4.78702	5.09749	4.64365	4.41093	5.13188	5.16939	4.66549	5.23148	4.94849	4.79405	4.60447	4.84309	5.24355	5.068	5
Tmbim4	3.69981	3.78961	3.74919	3.39377	3.70667	3.70438	3.83166	3.8477	3.53017	3.27009	3.7638	3.7511	3.53595	3.75711	3.44373	3.51082	3.62453	3.65524	4.06071	3.54664	5
Tmem19	3.85865	3.9281	3.93543	3.52863	3.8227	3.9171	3.99369	4.02263	3.83441	3.90681	3.60325	3.69301	3.80432	3.73426	3.76033	3.66334	4.04955	3.88159	4.32844	3.79958	5
Tmem194	4.06251	4.02448	4.03931	3.62263	3.9402	3.79181	4.038	3.99891	4.03648	3.84674	3.84194	3.69301	3.5224	3.77606	4.00988	3.61172	4.08692	4.01962	3.97404	3.92867	5
Tmtc3	5.8956	5.58129	5.94586	5.56079	5.56169	5.28204	5.96548	5.94573	5.7804	5.91706	5.90801	5.92971	4.95781	5.84297	5.48129	5.22226	5.80159	5.84734	5.79988	5.71855	5
Traf3ip2	3.25322	3.12913	3.3551	2.93753	3.16034	3.40017	3.50645	3.41108	3.40436	3.27774	3.12903	3.07601	2.85871	2.97333	3.23737	3.01499	3.46722	3.36961	3.72483	3.36868	5
Trappc10	5.24005	5.02216	5.18763	4.88212	4.84997	4.94168	5.12781	5.19166	4.99505	5.09395	5.12363	5.05793	4.72549	5.11032	4.7977	4.73103	5.09668	5.16412	5.40951	4.92087	5
Tsfm	3.71293	3.77383	3.7702	3.70477	3.66663	3.4044	3.59612	3.77085	3.55492	3.46337	3.83479	3.9185	3.47534	3.97156	3.72396	3.45668	3.44608	3.78033	3.98886	3.76952	5
Tspan31	5.53242	5.38231	5.47123	5.13212	5.37057	5.28242	5.54149	5.55354	5.42105	5.27277	5.29936	5.17953	5.12031	5.22848	5.32361	5.12923	5.35242	5.48419	5.75587	5.3833	5
Tube1	2.82982	2.69473	2.76187	2.5204	2.52511	2.43655	2.67003	2.70938	2.74536	2.52904	2.79583	2.71615	2.57647	2.74364	2.70288	2.48416	2.50168	2.62978	3.14492	2.61379	5
Ube2g2	5.13973	5.23331	5.07954	4.96284	5.08617	5.01402	5.10043	5.24884	4.85123	4.76321	5.39114	5.38222	4.85199	5.28925	4.86679	4.87507	5.00024	5.07274	5.13868	4.97215	5
Uhrf1bp1l	5.11126	4.80587	5.39343	4.96585	5.18563	5.29077	5.39734	5.51146	5.36778	5.31708	5.02076	4.97205	4.6716	5.10006	5.29151	4.89668	5.34191	5.45677	5.35439	5.15449	5
Utp20	6.0365	5.70954	6.05746	5.79319	5.89272	5.37662	5.72047	6.0677	5.86836	5.91888	6.08755	6.12697	5.41428	6.1874	5.89633	5.5718	5.90482	6.08144	6.27509	5.85863	5
Utrn	5.43507	5.06668	5.45195	5.02536	5.25199	5.3088	5.63348	5.3647	5.82535	5.78119	5.36874	4.9505	5.10052	5.18458	5.52039	4.94934	5.80865	5.41108	6.48055	5.55134	5
Vezt	3.9277	3.52983	3.91045	3.59677	3.72805	3.92495	3.92726	3.83782	3.93625	3.82873	3.8324	3.54704	3.61081	3.5943	3.61144	3.61943	3.69903	3.84312	4.05971	3.57158	5
Vps26a	5.33489	5.18741	5.43329	5.08575	5.0472	4.86043	5.50201	5.38173	5.1909	5.09449	5.22419	5.48932	4.6789	5.50214	4.46128	4.74722	5.33337	5.28251	5.3413	4.73842	5
Vta1	3.79126	4.02537	3.7991	3.56111	3.90418	3.8268	3.66094	3.84672	3.66858	3.6095	3.93284	3.93261	3.71917	3.87605	3.69607	3.7501	3.68624	3.81569	4.31928	3.82537	5
Wdr18	4.81699	4.78355	4.80337	4.67835	4.75812	4.42229	4.51536	4.86773	4.61228	4.59669	4.93682	4.95148	4.50762	5.02711	4.91074	4.63743	4.66673	4.75948	5.23384	4.82103	5
Xpot	5.85401	5.88544	5.91898	5.6757	5.68793	5.88615	5.82304	5.98881	5.61842	5.80004	5.99938	6.00216	5.51045	6.03036	5.94084	5.53945	5.76849	5.95028	6.11158	5.94703	5
Yeats4	3.75263	3.7078	3.8167	3.494	3.63048	3.32618	3.54845	3.82788	3.56927	3.35566	3.61584	3.75678	3.24178	3.68117	3.56587	3.41646	3.50274	3.69904	3.92315	3.43265	5
Zbtb7a	4.5222	4.34172	4.61112	4.14293	4.12311	4.50359	4.50084	4.65994	4.49226	4.56219	4.28927	4.23597	4.06872	4.37273	4.13867	4.21848	4.70005	4.5322	4.59045	4.15641	5
Zufsp	2.88568	2.49397	2.73893	2.45694	2.48558	2.62134	2.64997	2.66676	2.86579	2.52248	2.54494	2.44666	2.24071	2.45279	2.74043	2.2541	2.75274	2.72181	3.09643	2.77922	5
lkb1	2.69525	2.48868	2.71266	2.32029	1.98762	2.08953	2.42601	2.67358	2.46103	2.14139	2.46163	2.41741	1.87805	2.61807	2.51993	2.01542	2.3122	2.57844	2.8652	2.42556	5
1700071K01Rik	0.202146	0.203612	0.233065	0.212485	0.149632	0	0.198903	0.201583	0	0	0	0.148236	0.29879	0.152041	0.294901	0	0	0	0.154904	0.15731	6
2610018G03Rik	0.142997	0.287713	0.164892	0	0.211517	0	0.243509	0.142599	0	0.229552	0	0	0.211465	0	0.147643	0	0	0.269849	0.595981	0	6
4930503E24Rik	0.349558	0.453795	0.402811	0.518161	0.494077	0.436543	0.396869	0.449302	0.439115	0.511158	0.492168	0.531694	0.447193	0.545197	0.529588	0.491349	0.406109	0.381072	0.511324	0.351064	6
4930544G11Rik	0	0	0	0	0	0	0	0	0	0	0	0	0	0	0	0	0	0	0	0	6
AK135894	0.285644	0.352085	0.164892	0.260123	0.365706	0.356887	0.343968	0.376366	0.410952	0.324295	0.348855	0.44316	0.211465	0.152041	0.389612	0.367012	0.460055	0.269849	0.268044	0.314156	6
AK135997	0.83464	0.684614	0.730007	0.876166	0.974365	0.875036	0.592999	0.584189	0.69038	0.786264	0.692737	0.641142	0.822114	0.737148	0.811653	0.872891	0.698873	0.895334	0.876729	0.82167	6
AK219219	0.602545	0.47575	0.654304	0.666599	0.679702	0.58036	0.576513	0.617111	0.46553	0.58191	0.757437	0.761719	0.646927	0.585108	0.604579	0.566461	0.433946	0.67395	0.555347	0.563876	6
Acta1	0.811069	0.669833	0.711893	0.743667	2.04086	2.09686	1.94626	1.10509	2.45469	2.03195	0.772697	0.733579	2.27466	0.657339	1.96464	1.49369	2.41508	1.24739	2.97917	2.08393	6
Actc1	0.202146	0.536065	0.329248	0.423829	0.575949	0.58036	0.243509	0.348588	0.655564	0.559369	0.440632	0.511055	0.646927	0.478819	0.465075	0.328442	0.343547	0.381072	0.780677	0.713937	6
Aldh1a2	0.811069	0.203612	0.285291	0.559185	0	0	0.669037	0.201583	0.155775	0.280995	0	0.148236	0	0	0.255503	0	0	0.348037	0.686586	0.15731	6
Art3	0.142997	1.18092	0	0.743667	0	0	0	0.201583	0	0	1.91363	1.2531	0	1.09157	0.255503	0	0.153929	0	0	0.314156	6
Atp1a3	0	0.287713	0	0.150318	0	0.146008	0.140701	0	0.155775	0.162403	0.156317	0.148236	0	0.21492	0.208708	0.232493	0.153929	0.155949	0	0.15731	6
Atp5g2	1.26975	1.64974	1.36746	1.52642	1.51385	1.62815	1.3633	1.4301	1.34476	1.36505	1.88919	1.5608	1.66972	1.54245	1.75763	1.56034	1.33759	1.45791	1.6002	1.70112	6
C330021F23Rik	0.942781	0.863546	1.08125	1.02049	0.907757	0.863475	0.89766	0.969982	0.868453	0.982551	0.970703	0.814834	0.952525	1.01087	0.907401	0.872891	0.665367	0.842556	0.876729	0.952796	6
Cadm1	2.01939	2.59559	1.86161	1.12631	1.51385	0.736782	1.31176	2.21398	1.63891	1.23136	0.467136	1.33511	0.575809	0.967562	0.487566	1.18678	0.217586	1.96175	2.52345	0.470083	6
Chd7	1.21124	1.57599	1.64052	1.36702	1.17423	1.37149	1.56904	1.53432	1.86357	1.61805	0.816609	1.53721	0.847503	1.53619	2.06046	1.10134	1.34528	1.59128	1.25655	1.93396	6
Ckb	0.991904	1.99019	1.23947	1.06041	1.13042	1.84721	1.47093	1.13796	1.95055	1.76229	0.709511	1.21352	1.73299	1.08186	3.24222	1.42281	2.5689	1.42192	1.62458	2.98983	6
Ckmt1	0.142997	0.144035	0.367912	0.335516	0.211517	0.291644	0.198903	0.318344	0.155775	0.280995	0.156317	0.148236	0.493956	0.21492	0.208708	0.367012	0.406109	0.155949	0.378531	0.272201	6
Cps1	0	0.430684	0.164892	0.300229	0.149632	0.146008	0.140701	0.142599	0.410952	0	0.220957	0.296083	0.333908	0.33935	0	0	0	0.155949	0.576041	0	6
Csl	0.679765	0.654694	0.654304	0.632944	0.630098	0.543328	0.592999	0.692213	0.637392	0.701347	0.741835	0.624307	0.646927	0.721946	0.686319	0.589281	0.57246	0.691135	0.823363	0.713937	6
Cyfip2	0.721889	0.907617	0.860201	0.96789	0.630098	0.385319	0.821584	0.617111	0.894368	0.603568	0.709511	0.933237	0.782316	0.752016	0.621844	0.728248	0.57246	0.691135	0.750736	0.679735	6
D0H4S114	2.19988	1.43113	1.92191	1.93538	3.40079	3.81523	3.39633	2.07978	3.97225	3.41573	1.12085	0.954949	3.09128	1.25928	3.04102	3.11949	3.08596	2.10213	2.71533	2.9154	6
Dach1	0	0.453795	0	0.367375	0.494077	0.146008	0	0	0.269549	0.162403	0.270484	0.44316	0.149595	0.524045	0	0	0	0	0.268044	0	6
Dhrs3	1.38401	1.00839	1.03412	1.12631	1.01602	1.30921	1.53189	0.796822	2.18453	0.970008	1.09071	0.747793	1.21586	0.945052	1.35831	1.32049	1.54089	0.920456	2.72825	1.65957	6
Dpysl5	0.550703	0.32154	0.464627	0.632944	0.51582	0.252678	0.541958	0.426416	0.38065	0.428331	0.620772	0.44316	0.333908	0.501962	0.441398	0.328442	0.37616	0.411407	0.576041	0.314156	6
Dsp	0.202146	0.639172	0.329248	0.367375	0.594578	0.523782	0.140701	0.201583	0.955716	0.324295	0.270484	0.511055	0.333908	0.401156	0.441398	0.328442	0.406109	0.311444	0.719434	0.605117	6
EF437368	2.32649	2.38123	2.44681	2.38102	2.35955	2.23878	2.41537	2.43655	2.36944	2.54851	2.45524	2.3723	2.30449	2.30561	2.19895	2.27858	2.04961	2.47585	2.27496	2.29345	6
Elavl2	0.4276	0.654694	0.492549	0.496321	0.663608	0.252678	0.343968	0.471044	0.536781	0.324295	0.467136	0.39117	0.421804	0.604026	0.329567	0.566461	0.153929	0.439601	0.53381	0.222361	6
Gapdh	3.12414	2.98902	3.10749	3.16737	3.27193	3.34834	3.28692	3.18683	3.60315	3.25078	3.37852	3.37992	3.15801	3.43755	2.93651	3.17739	2.94567	3.19998	3.43045	3.00294	6
Gm10012	0.349558	0.144035	0.233065	0.212485	0.298863	0.325929	0.243509	0.246788	0.410952	0.280995	0.412372	0.417996	0.365616	0.263101	0.255503	0.328442	0.266361	0.155949	0.268044	0.222361	6
Gm11517	0.513086	0.536065	0.434852	0.423829	0.394833	0.252678	0.523784	0.471044	0.514173	0.485178	0.381967	0.46693	0.333908	0.454454	0.329567	0.589281	0.508137	0.439601	0.576041	0.384383	6
Gm11968	0.786716	0.81681	0.674087	0.900091	0.725696	0.736782	0.710521	0.784575	0.784967	0.644582	0.725868	0.657519	0.725521	0.848205	0.716237	0.728248	0.59228	0.537373	0.595981	0.730391	6
Gm12034	0.982304	0.863546	0.798028	0.863925	0.768731	0.790147	0.749542	0.877311	0.673213	0.786264	0.858057	0.864377	0.884074	0.860982	0.896057	0.745847	0.730732	0.724192	0.914482	0.849716	6
Gm13498	1.01079	1.0456	1.12607	1.06041	0.872283	0.886428	0.832927	0.960185	0.855165	0.91787	1.15005	0.944164	0.995206	1.20937	0.861013	0.994693	0.871369	1.03582	1.08128	0.82167	6
Gm6900	0.585801	0.713191	0.518915	0.758068	0.725696	0.82771	0.639775	0.663263	0.784967	0.832711	0.657807	0.624307	0.740165	0.721946	0.824301	0.672459	0.698873	0.869393	0.83706	0.807242	6
Gpc3	0.285644	0.144035	0.233065	0.150318	0.258938	0	0.140701	0	0.269549	0.162403	0	0	0	0.152041	0	0.328442	0.217586	0	0.462946	0.222361	6
Hey1	0.694113	0.380139	0.654304	0.666599	0.494077	0.802883	1.02236	0.566971	0.841644	1.088	0.802265	0.589105	1.16535	0.524045	0.907401	0.827773	0.7903	0.856092	0.950551	0.730391	6
Hoxa11as	0.202146	0	0	0.150318	0	0	0	0	0	0	0	0.148236	0	0.152041	0.549345	0	0.153929	0.220437	0.154904	1.33314	6
Hoxa9	1.69839	0.32154	1.17926	1.38123	0.258938	0.252678	1.06589	1.55623	2.04498	0.982551	0.156317	0.531694	0.258875	1.01087	2.10952	0.858145	1.08479	1.20323	1.18657	2.04474	6
Hoxc11	0.142997	0.32154	0	0	0	0.206398	0.669037	0	1.30478	0	0	0	0	0.152041	0.798784	0.284592	0.665367	0.220437	0.53381	0.563876	6
Hoxd10	0.142997	0.144035	0.164892	0.212485	0.149632	0	0.140701	0	0	0	0	0.148236	0	0	0	0.164487	0	0	0	0	6
Hoxd11	0	0	0	0	0.149632	0	0	0	0	0	0	0	0	0.152041	0	0	0	0.155949	0	0	6
Hspa1l	1.62364	1.83391	1.68031	1.677	1.40313	1.61201	1.65457	1.70851	1.66867	1.6247	1.5692	1.46967	1.50104	1.38162	1.7127	1.49369	1.5787	1.64056	1.54336	1.62276	6
Igfbp4	0.634635	1.49718	0.711893	0.945904	1.07501	2.28709	0.464826	0.530774	1.45641	1.09899	0.620772	0.747793	1.44316	0.737148	2.61953	1.29328	1.39025	0.944824	1.00742	2.04916	6
Irs4	0.285644	0.380139	0.233065	0.473434	0.33399	0	0	0.201583	0.439115	0.162403	0.156317	0.296083	0.211465	0.21492	0.329567	0.401826	0	0.220437	0.218962	0	6
Jag2	0.349558	0.654694	0.543954	0.632944	0.630098	0.562164	0.420779	0.40219	0.707099	0.603568	0.560354	0.641142	0.612462	0.657339	0.70145	0.691594	0.714994	0.537373	0.595981	0.519192	6
Kctd12b	1.84809	1.08133	1.75611	1.63271	1.35405	1.52773	1.5846	1.19291	2.47987	1.61136	0.958925	0.801917	1.16535	0.766572	0.208708	1.39813	0.818313	1.09839	2.32087	0.314156	6
Marcksl1-ps4	0.142997	0	0	0	0.149632	0	0	0.142599	0.155775	0	0	0	0.149595	0	0	0	0.153929	0	0	0.222361	6
Nefl	0	1.24941	0.164892	0.396633	1.65374	0.436543	0.314122	0.142599	0.220192	0.644582	0.381967	1.0748	0.90754	0.780831	1.5609	0.632325	0.746111	0.220437	0.719434	1.16659	6
Nup210	0.493155	0.684614	0.464627	0.632944	0.51582	0.252678	0.504926	0.348588	0.599289	0.324295	0.312177	0.330887	0.333908	0.524045	0.255503	0.164487	0.433946	0.311444	0.345714	0.351064	6
Pax6	0.247476	0.203612	0	0.260123	0.211517	0.252678	0.198903	0.142599	0.269549	0.428331	0	0	0	0.152041	0.360866	0.164487	0.406109	0.439601	2.05653	0.519192	6
Ppia	2.23821	2.28306	2.30334	2.33007	2.18496	2.071	2.1764	2.23298	2.16097	2.30944	2.41302	2.36309	2.22341	2.40968	2.3736	2.34171	2.02406	2.33034	2.3034	2.31879	6
Ptpru	0.450549	0.203612	0.492549	0.423829	0.663608	0.67885	1.13149	0.426416	0.739318	0.603568	0	0.256528	0.834916	0.263101	0.638615	0.691594	0.761152	0.491019	0.703217	0.624662	6
Pygl	0	0.623238	0	0.260123	0.211517	0.252678	0.140701	0.246788	0.269549	0.280995	0.270484	0.46693	0.471176	0	1.30845	0.164487	0.746111	0.51474	0.436676	1.10755	6
Rarb	0.911853	0.792293	0.903729	0.945904	1.22431	1.33038	0.907948	0.784575	1.44931	0.87645	1.19683	1.16383	0.834916	1.03173	0.758735	1.18678	0.83193	0.800422	1.15899	0.82167	6
Rbm4	2.80725	2.58822	2.56995	2.74348	2.57697	2.34587	2.61126	2.61571	2.6688	2.4723	2.64587	2.72326	2.60823	2.6499	2.63211	2.53851	2.36628	2.56089	2.68383	2.38523	6
Rgs5	0.31923	0.47575	0.164892	0.335516	0.740344	0.992326	0.371382	0.284851	0.490478	0.624432	0.220957	0.296083	0.646927	0	0.487566	0.652721	0.714994	0.411407	0.268044	0.713937	6
Rpl10l	0	0	0	0.150318	0	0	0	0	0	0.162403	0	0	0	0	0	0	0	0	0	0	6
Rpl23	3.85963	4.13957	3.74637	3.84736	3.56327	3.4852	3.65217	3.72438	3.59616	3.51753	3.90242	4.11057	3.7976	3.95919	3.7936	3.72748	3.41998	3.76668	3.97298	3.91501	6
Rpl24	2.05973	2.29229	1.92725	2.1495	2.09584	1.90806	1.89955	2.0548	1.77003	1.87509	2.46798	2.42625	2.10687	2.33901	2.21613	2.12442	2.01975	2.07695	2.21242	2.28244	6
Rpl36a	2.44749	2.4208	2.27514	2.38414	2.26504	2.28393	2.27484	2.42299	2.16493	2.09238	2.59778	2.44955	2.50781	2.48572	2.43868	2.47022	2.09111	2.49453	2.24957	2.59054	6
Rpl5	2.86002	2.90357	3.01581	3.03985	2.70474	2.41373	2.92025	3.03463	2.89144	2.82481	3.09926	3.07234	2.58448	2.965	2.94453	2.88662	2.65456	3.05734	2.56751	2.82447	6
Rps16	2.40095	2.44015	2.46106	2.42103	2.22387	2.32759	2.30416	2.43114	2.14903	2.22605	2.6403	2.5308	2.41453	2.47682	2.35836	2.41664	2.30528	2.3477	2.14675	2.40218	6
Rps27	1.81784	1.96283	1.74997	1.86294	1.45007	1.56219	1.68333	1.88955	1.48435	1.48378	1.95177	2.02443	1.57972	1.97234	1.83363	1.75835	1.63908	1.63451	1.6306	1.64743	6
Sall1	0	0	0	0	0	0	0	0	0	0	0	0	0	0	0	0	0.217586	0	0	0	6
Satb1	1.98158	1.18092	1.51226	2.04892	0.740344	0	1.31834	1.56702	0.723402	0.904301	1.13068	1.42445	0.365616	1.47162	1.60632	0.812113	0.714994	1.62843	0.850512	1.22223	6
Slain1	0.142997	0.287713	0.233065	0.212485	0.33399	0	0.140701	0	0	0	0.156317	0.209546	0.333908	0.21492	0	0.164487	0.153929	0	0.218962	0.15731	6
Slc16a2	0.901275	0.496703	0.402811	0.335516	0.494077	0.385319	0.624596	0.426416	1.11714	0.736592	0	0.148236	0.365616	0.371569	1.08912	0.491349	0.682341	0.638092	0.80941	0.762149	6
Smarca1	0.665085	0.669833	0.693268	0.728957	1.12141	0.543328	0.343968	0.449302	0.868453	0.644582	0.657807	0.589105	0.536517	0.401156	1.90954	0.956052	1.03354	0.856092	0.750736	1.36501	6
Tcfap2a	0.142997	0.32154	0	0.863925	0.258938	0.206398	0.198903	0	0.220192	0.428331	0.156317	0.330887	0.149595	0.33935	0.416333	0.284592	0.217586	0	1.28979	0.414978	6
Tuba3a	0.786716	0.779716	0.654304	0.728957	0.710722	0.815401	0.710521	0.706212	0.514173	0.603568	0.816609	0.761719	0.71055	0.808525	0.716237	0.779751	0.629951	0.814734	0.926682	0.762149	6
Tubb4	0.285644	0.47575	0.285291	0.367375	0.33399	0.291644	0.541958	0.318344	0.347651	0.485178	0.348855	0.296083	0.29879	0.263101	0.441398	0.232493	0.266361	0.348037	0.436676	0.49527	6
Tubg2	0.982304	0.979404	0.814064	1.07012	1.046	0.951577	0.855113	1.00808	0.967457	0.644582	0.538628	0.788767	1.00555	0.690456	1.25608	0.956052	0.932989	0.895334	0.950551	1.07657	6
Unc13b	0.377413	0.639172	0.56784	0.423829	0.647084	0.615055	0.592999	0.40219	0.799552	0.485178	0.538628	0.71906	0.471176	0.604026	1.24837	0.401826	0.7903	0.466044	0.595981	0.86336	6
Zfp711	0	0	0	0.150318	0	0	0	0	0	0	0.156317	0	0	0	0	0	0	0	0	0	6
Zic2	0.142997	0.896827	0	0.300229	0.211517	0	0	0	0.155775	0	0.156317	0.256528	0	0.657339	0.147643	0.164487	0.217586	0	0.218962	0.222361	6
Zic5	0.202146	0.804654	0	0.682764	0.211517	0	0	0	0.220192	0.162403	0.440632	0.840011	0	0.989487	0.208708	0.43379	0.307422	0.155949	0.218962	0.272201	6
9230105E10Rik	1.18838	1.33407	1.43418	1.3006	1.69156	1.80184	1.43622	1.28746	1.37568	1.26875	1.24147	1.22156	1.27944	1.27539	1.37898	1.90164	1.58488	1.33828	1.00742	1.43342	7
AK035387	0.721889	0.639172	0.945013	0.799578	2.30824	1.46169	1.54796	0.584189	1.00174	0.931217	0.657807	0.852291	1.28711	1.10117	0.670821	2.67468	1.63318	0.842556	0.750736	0.443414	7
AK087264	0	0	0.164892	0	1.43686	0.851739	0.243509	0	0.155775	0.91787	0	0	1.35374	0	0	1.82921	0.266361	0	0.218962	0	7
Adar	4.55944	4.17277	4.47496	4.46598	4.72967	4.70616	4.57198	4.48609	4.43881	4.43487	4.1875	4.30642	4.42022	4.29623	4.37041	5.01474	4.52301	4.51604	4.12532	4.33338	7
Aim1	1.10803	1.15698	0.845133	0.666599	1.78859	1.21206	0.844101	0.719917	0.955716	1.17251	0.94698	0.775372	1.24815	0.873551	1.1509	2.17784	0.932989	0.814734	1.56897	1.01124	7
Apol9a	1.6081	1.81181	1.90032	1.64951	3.22061	3.10578	2.71786	1.82638	1.48435	1.96852	1.38013	1.3634	1.99137	1.3374	2.59915	3.21266	2.21189	2.0426	2.4902	2.85867	7
Apol9b	0.83464	1.60817	1.20982	1.02049	2.30496	2.14355	1.39429	1.11342	0.990462	1.04267	1.04892	1.2685	1.28711	1.09157	1.81973	2.60987	1.95784	1.17575	1.9867	1.82305	7
BC006779	3.9277	3.45772	3.85258	3.68037	4.01059	3.33656	3.93179	3.69071	3.58772	3.8118	3.11522	3.28043	3.47534	3.37185	3.34355	4.55583	3.94091	3.61561	3.45821	3.40675	7
BC075659	2.00817	1.94692	1.96401	1.95719	2.62952	1.72555	1.91139	1.97295	1.81249	2.00792	2.16336	2.02443	1.9788	2.02793	2.07955	2.70154	2.03263	2.02065	1.81897	1.91451	7
Bst2	2.6333	2.75706	2.43603	2.67978	4.07953	3.18698	3.21097	2.24237	1.71478	2.07408	2.69501	2.91696	2.68209	2.93759	2.09087	4.73032	2.60548	2.31982	2.06077	2.04474	7
Ccl17	0.285644	0.572614	0	0.449338	0.679702	0.763973	0.371382	0.201583	0.38065	0.644582	0.440632	0.489509	1.4028	0.401156	0.147643	2.27858	0.433946	0.348037	0.154904	0.15731	7
Cmpk2	0.493155	0.589999	0.492549	0.473434	1.70215	1.59013	0.683166	0.376366	0.655564	0.719203	0.492168	0.417996	1.32465	0.565523	0.529588	2.40199	0.967843	0.466044	0.408666	0.624662	7
Cxcl10	2.08121	2.68559	2.67382	2.84945	3.04297	3.05254	2.22654	2.21398	1.2966	2.16307	2.99089	3.10145	2.60823	3.14686	1.24837	3.82792	2.25582	1.93361	2.35175	1.48382	7
Cxx1c	0.721889	0.669833	0.590714	0.597268	1.18276	1.23532	0.976553	0.40219	0.754869	0.736592	0.538628	0.531694	0.995206	0.545197	0.744862	1.63686	1.23214	0.619331	1.08128	1.07657	7
D14Ertd668e	0.4276	0.430684	0.233065	0.260123	0.952751	0.693822	0.624596	0.201583	0.347651	0.485178	0.312177	0.36231	0.536517	0.303663	0.360866	1.13428	0.665367	0.311444	0.268044	0.272201	7
Ddx58	3.54327	3.63739	3.40808	3.45129	4.47086	4.19264	3.72607	3.24519	3.30982	3.41053	3.22393	3.24348	3.54669	3.31277	3.71588	4.67325	3.88165	3.30211	3.1411	3.56429	7
Ddx60	0.349558	0.654694	0.56784	0.578556	1.86008	1.25806	0.541958	0.348588	0.410952	0.644582	0.467136	0.624307	1.32465	0.640093	0.389612	2.35703	0.990302	0.411407	0.595981	0.384383	7
Dhx58	1.2482	1.76172	1.40964	1.15319	2.19925	1.90381	1.43622	1.2593	1.25468	1.2218	1.05955	1.42445	1.49476	1.48483	1.29376	2.50138	1.41205	1.30614	1.78252	1.26632	7
Dlg2	0.585801	0.589999	0.518915	0.96789	1.7385	1.25054	0.736784	0.449302	1.13665	0.736592	1.2327	0.747793	1.05553	0.674115	0.70145	1.99044	0.858447	0.707872	1.29793	0.643579	7
Dtx3l	1.8566	1.99019	1.85598	1.89515	2.79448	2.24532	2.01685	1.75978	1.53823	2.07868	1.89411	2.03238	2.09154	1.80419	1.88327	3.03373	2.43096	1.74997	2.00452	1.84914	7
Eif2ak2	4.38946	4.07678	4.39813	4.41755	4.25381	4.26848	4.28906	4.33877	4.22261	4.20351	4.30397	4.12291	4.18632	4.08309	4.07527	4.8453	4.35205	4.34603	4.56249	4.21137	7
Foxf1a	0.142997	0.287713	0.233065	0.150318	2.04886	1.07758	0.654581	0	0.155775	1.33966	0.156317	0.256528	1.99137	0.21492	0.509029	2.50821	0.530485	0.155949	0.703217	0.470083	7
Gbp2	1.02008	1.32043	1.2198	1.12631	1.64823	1.60112	1.48789	1.06228	1.09722	1.20238	0.787633	0.922162	0.952525	0.860982	1.66601	1.92842	1.76725	1.19416	0.61524	1.75249	7
Gbp3	0.890557	1.13243	1.02193	1.12631	2.06077	1.97416	1.17028	0.855172	0.784967	0.904301	0.858057	0.965597	1.44974	0.956382	1.14232	2.42753	1.59103	0.88247	0.719434	1.20403	7
Gbp6	1.24092	1.41868	1.23947	1.34534	2.12247	1.7879	1.63993	1.20805	1.0871	1.21213	0.993779	0.976112	1.40963	1.07206	1.5609	2.62245	1.76195	1.22113	0.765866	1.60392	7
H2-K1	5.10468	5.13755	4.73194	4.5931	4.14001	2.58126	4.44823	4.8389	3.93956	3.65261	3.83837	4.4944	3.65241	4.45564	4.32423	4.88846	4.10812	4.45259	4.59942	4.03765	7
Hmgcll1	0.247476	0.24927	0.233065	0.300229	1.94075	0.459964	0.420779	0.449302	0.410952	0.559369	0.220957	0.148236	0.556526	0	0.329567	1.92311	0.266361	0.269849	0	0.470083	7
I830012O16Rik	0.202146	0.430684	0.285291	0.260123	0.984969	0.972196	0.371382	0.376366	0.220192	0.428331	0.348855	0.44316	0.809087	0.263101	0.294901	1.30243	0.730732	0.348037	0.309363	0	7
Ifi203	0.493155	0.684614	0.693268	0.473434	1.44349	1.22763	0.876676	0.706212	0.46553	0.770095	0.220957	0.531694	0.884074	0.604026	0.716237	1.49369	1.2149	0.55905	0.462946	0.807242	7
Ifi204	2.62388	2.60048	2.96515	2.24287	3.02565	2.90984	3.09204	2.83791	2.23418	2.79011	2.3349	2.06757	2.39016	2.22543	3.08689	3.40041	2.93258	2.94831	2.95099	2.91076	7
Ifi27l1	2.62624	3.45243	2.13795	2.38414	4.9112	4.39578	4.02874	1.76887	2.55861	3.12902	2.52078	2.50055	4.00609	2.46185	3.20455	5.05317	4.02442	2.25488	2.84172	3.22392	7
Ifi44	0	0.430684	0	0.300229	1.3683	1.25806	0.396869	0.142599	0.155775	0.162403	0.156317	0.148236	0.556526	0.263101	0.255503	2.15585	0.665367	0.155949	0.218962	0.15731	7
Ifih1	2.34985	2.23912	2.5335	2.62086	4.02311	3.97681	2.75994	2.03299	2.63305	2.89921	3.07906	2.56039	3.48376	2.46486	1.35133	4.48031	3.09184	2.06417	4.25429	1.78011	7
Ifit1	1.53825	2.3726	2.24633	2.09243	4.03837	3.99368	2.20796	1.73675	0.919464	2.38063	1.6258	2.2968	3.60054	2.33571	1.0982	4.54379	2.82561	1.71649	1.64255	1.35713	7
Ifit3	0.4276	0.792293	0.590714	0.713917	1.58008	1.56219	0.786468	0.549185	0.220192	0.664082	0.467136	0.44316	1.13908	0.622337	0.465075	1.92842	1.06464	0.579879	0.487758	0.563876	7
Igtp	1.31152	1.4124	1.25876	1.17934	2.14116	1.56783	1.40038	1.16974	0.907014	0.91787	0.91007	1.0748	1.12115	0.989487	1.12492	2.6442	1.5084	1.06764	0.863731	1.02246	7
Iigp1	0.31923	0.352085	0.367912	0.300229	1.48877	0.763973	0.443367	0.142599	0.220192	0.58191	0.156317	0.296083	0.447193	0.33935	0.255503	1.84631	0.7903	0.155949	0.268044	0.314156	7
Il18rap	0.349558	1.87697	0.402811	0.838843	2.65252	2.69815	0.420779	0.491793	0.673213	1.53511	1.12085	1.55495	1.2717	1.51721	2.57587	2.65952	2.6438	1.24739	0.823363	2.3646	7
Il1rl1	1.85235	5.31734	2.15144	3.0799	6.34454	4.93927	3.48188	1.84779	2.79826	3.43122	3.20173	3.71186	3.51831	4.85083	6.11112	5.5043	5.21524	3.58338	3.2759	6.48093	7
Irf7	0.786716	1.08133	0.747646	0.851487	2.16325	2.20219	1.11552	0.796822	0.754869	0.931217	0.492168	0.788767	1.30229	0.752016	0.836737	3.04301	1.34528	0.944824	0.985123	0.849716	7
Irf9	3.0772	2.81043	3.02525	2.93961	4.05723	3.80143	3.51858	2.97026	2.85634	2.88666	2.73987	2.7991	2.9185	2.89872	2.63461	4.37363	3.21708	3.03662	2.98346	2.60222	7
Irgm2	1.2482	1.49718	1.08125	1.22961	2.25826	2.02543	1.49905	1.01735	1.20196	1.20238	0.787633	0.814834	1.36799	1.00024	1.36524	2.8684	2.02835	1.26453	0.938703	1.32502	7
Isg15	1.13286	2.20353	1.12607	1.31573	2.89373	2.91982	1.81759	1.01735	0.784967	1.59787	1.42503	1.93352	2.51062	1.89575	1.46424	3.84114	2.28782	1.01395	1.58156	1.31683	7
Kcne4	0.285644	0.536065	0.285291	0.260123	1.81288	1.21988	0.243509	0.246788	0.579242	1.33105	0	0.417996	1.91844	0.263101	0.147643	2.98157	0.730732	0.311444	1.17746	0.351064	7
Lgals3bp	3.45867	3.84401	3.72787	3.36642	5.11068	4.18532	4.54159	2.67811	3.38008	3.414	2.87104	3.0313	3.62355	3.05595	4.39942	5.37493	4.80859	3.61145	4.11956	4.49168	7
Mx2	0	0.496703	0.285291	0.396633	0.907757	0.790147	0.314122	0.142599	0.220192	0.324295	0.312177	0.417996	0.471176	0.152041	0.208708	1.32049	0.698873	0.155949	0.309363	0.351064	7
Nlrc5	1.26975	1.12411	1.28702	1.27748	2.34372	1.44298	1.47662	1.07964	1.10724	1.19253	0.802265	0.965597	1.80283	1.12939	1.39926	2.65035	1.74592	1.13786	1.6002	1.3883	7
Oas1a	0.202146	0.203612	0.164892	0.212485	1.21614	0.356887	0.559516	0.142599	0.155775	0.229552	0	0	0.333908	0	0	1.61649	0.647917	0.220437	0.218962	0.15731	7
Oas1b	0.65005	0.669833	0.63386	0.666599	1.19959	0.96195	0.736784	0.40219	0.599289	0.511158	0.440632	0.531694	0.575809	0.524045	0.487566	1.37288	0.818313	0.579879	0.651955	0.384383	7
Oasl1	0.774224	1.36741	1.38453	1.41595	3.28165	3.10752	1.41845	1.22296	0.599289	1.57733	1.07005	1.68786	2.50216	1.63246	0.811653	3.61943	1.81391	1.02495	1.12094	0.807242	7
Oasl2	0.901275	1.47361	1.09266	1.22141	2.98836	2.84	1.45949	0.832375	0.69038	1.21213	1.08044	1.23745	1.88714	1.29124	0.848972	3.69431	1.81391	0.842556	0.850512	0.915675	7
Parp10	2.11969	1.90625	2.06353	2.08071	2.25486	2.51083	2.08716	1.91395	1.73162	1.71407	1.46109	1.38414	2.04043	1.57324	2.85797	2.9888	2.66257	2.17485	1.94567	2.63666	7
Parp12	3.39481	3.31615	3.20809	3.36949	3.77559	3.85583	3.62218	3.17107	2.98527	3.27774	3.23308	3.14576	3.36869	3.02428	3.28677	4.167	3.66423	3.18691	2.90424	3.28575	7
Parp14	1.40295	1.91449	1.27769	1.5077	2.67515	1.72061	1.3758	1.04458	1.03471	1.37339	1.4891	1.51919	1.6086	1.7214	1.66601	3.2249	2.16646	1.36945	1.2733	1.45531	7
Parp9	2.12656	2.37836	1.79822	2.11173	3.0525	2.72359	2.33851	1.9691	1.51832	2.04143	2.25191	2.30004	2.32078	2.14006	2.22971	3.54363	2.67845	1.88034	2.08177	2.03141	7
Psen2	2.38413	2.5508	2.38076	2.4421	3.1951	2.89372	2.2689	2.4659	2.61623	2.51259	2.42288	2.54971	2.93098	2.49457	2.39763	3.29039	2.63296	2.358	2.20865	2.44528	7
Psmb8	1.40295	1.78474	1.12607	1.73013	1.49509	0.897658	1.07435	0.759431	0.46553	0.786264	0.858057	0.976112	1.11206	0.821987	2.25645	2.49107	1.9533	1.05716	1.10132	2.25639	7
Ramp3	0.31923	0.998837	0.367912	0.496321	2.21337	0.815401	0.243509	0.284851	0.269549	0.58191	0.440632	0.657519	1.46279	0.848205	0.416333	2.4632	0.433946	0	0.378531	0.470083	7
Rnf213	3.85669	3.73305	3.95389	3.63157	4.72085	3.5566	3.77833	3.95027	3.47478	3.74476	4.14872	4.03045	3.84615	4.20849	3.72396	4.90298	3.87378	4.03003	3.58524	3.38037	7
Rsad2	0.4276	0.572614	0.367912	0.682764	1.65921	1.42394	0.371382	0.318344	0.347651	0.603568	0.156317	0.489509	1.15668	0.565523	0.208708	2.14247	0.956386	0.439601	0.345714	0.222361	7
Rtp4	0.761507	1.16503	0.814064	0.945904	2.87012	2.46176	1.31834	0.759431	0.46553	0.753547	0.94698	0.933237	1.54408	0.808525	0.772338	3.43934	1.59103	0.740124	0.750736	0.762149	7
Samd9l	2.77375	2.02076	2.82577	2.55655	4.22077	3.5181	3.30247	2.62278	2.90524	2.9887	2.15537	2.23723	3.25664	2.51787	2.25645	4.47271	3.45518	2.78074	2.93779	2.19878	7
Scg2	0.247476	0	0	0.212485	0.447303	0.543328	0.198903	0.284851	0.38065	0.280995	0	0	0.333908	0	0.329567	1.0555	0.611422	0.155949	0.487758	0.272201	7
Slfn2	0.247476	0.47575	0.164892	0.300229	0.896108	0.58036	0.198903	0.142599	0	0.162403	0	0	0.421804	0.263101	0.294901	1.34701	0.57246	0.220437	0.154904	0.272201	7
Sp100	0.972596	1.48546	0.814064	0.923319	1.84141	1.13027	1.90746	0.808865	0.955716	1.34819	0.958925	1.13799	1.31725	0.956382	1.35831	2.47022	2.34961	1.02495	0.780677	1.34919	7
Stat1	3.06865	3.37197	2.94037	3.02819	4.07583	4.64235	3.61993	2.89121	3.67257	3.54464	3.07703	2.71377	3.08573	2.836	4.20515	4.66882	4.35205	3.19066	3.1881	4.09019	7
Stat2	3.14216	3.05732	3.02289	2.73146	3.63552	3.78211	3.3937	2.96476	3.3504	3.11411	2.62345	2.7397	2.99574	2.93759	3.26785	3.95496	3.49981	2.9304	3.52679	3.28753	7
Tlr3	1.84809	1.68495	1.71881	1.84415	2.37829	1.49219	1.83859	1.62466	1.84339	1.94835	1.76464	1.90317	1.76841	1.96357	1.46424	2.65342	1.84406	1.85029	1.64255	1.43342	7
Tor3a	2.74158	3.19586	2.88164	2.72419	3.18822	3.57672	2.86757	2.76986	2.64138	2.82217	2.61778	2.772	2.65707	2.6963	2.81697	3.62096	3.05219	2.82274	2.49935	2.94066	7
Trim21	1.44591	1.23459	1.40133	1.4022	1.38237	1.68041	1.34427	1.39305	1.35257	1.41411	1.03816	1.20541	1.40963	1.25114	1.43223	2.01046	1.56624	1.45791	1.08128	1.44806	7
Trim30a	0.694113	0.684614	0.492549	0.559185	1.38933	1.08657	0.985911	0.318344	0.38065	0.644582	0.601345	0.531694	0.768546	0.454454	0.441398	2.04958	1.41922	0.439601	0.462946	0.679735	7
Trim30d	0.991904	1.21955	0.730007	0.923319	1.62032	1.59013	1.31176	0.772115	1.01287	0.970008	0.993779	0.733579	1.14792	0.690456	0.638615	2.0687	1.57249	0.770918	0.973755	0.999862	7
Ube2l6	2.31466	2.14998	2.178	2.30384	2.28515	2.26477	2.41804	2.29738	2.0622	2.15877	1.80757	1.88548	2.21642	1.90039	2.04498	2.72208	2.27014	2.14303	2.15465	2.12612	7
Usp18	0.634635	0.907617	0.87498	0.666599	2.66514	2.11141	1.29847	0.566971	0.943808	0.832711	0.412372	0.589105	1.16535	0.910094	0.568385	3.30965	1.70767	0.740124	0.83706	0.519192	7
Xaf1	0.774224	0.949395	0.590714	0.772176	1.91886	1.51601	1.16265	0.677904	0.673213	0.786264	0.312177	0.551529	0.963398	0.565523	1.1509	2.51838	1.51498	0.785822	0.80941	1.20403	7
Zbp1	0.31923	0.32154	0.164892	0.335516	0.663608	0.736782	0.371382	0.284851	0.269549	0.229552	0.220957	0.296083	0.394736	0.303663	0.147643	1.01952	0.484714	0.348037	0.268044	0	7
