# Supplementary material for: Identification and characterization of distinct brown adipocyte subtypes in C57BL/6J mice
Source: Life Sci Alliance. 2020 Nov 30;4(1):e202000924. doi: 10.26508/lsa.202000924 (PMC7723269; doi:10.26508/lsa.202000924)
Supplement: Supplementary file 17 [file LSA-2020-00924_SdataF6.3.xlsx]

## Sheet: Figure6G
	High	Medium	Low	Very low			Positive cells	Negative cells			Positive cells	Negative cells
Tissue Slides.Eif5.Eif5 1	0.392574	0.132073	0.290163	0.18519		TissueSlides.Tcf25.Tcf25 1	0.2879	0.7121		TissueSlides.Bin1.Bin1 1	0.3621	0.6379
Tissue Slides.Eif5.Eif5 2	0.454016	0.0950541	0.240888	0.210041		TissueSlides.Tcf25.Tcf25 2	0.3226	0.6774		TissueSlides.Bin1.Bin1 2	0.2889	0.7111
Tissue Slides.Eif5.Eif5 3	0.406921	0.119617	0.271899	0.201564		TissueSlides.Tcf25.Tcf25 3	0.281	0.719		TissueSlides.Bin1.Bin1 3	0.2716	0.7284
Tissue Slides.Eif5.Eif5 4	0.190683	0.0980421	0.411824	0.299451		TissueSlides.Tcf25.Tcf25 4	0.263	0.737		TissueSlides.Bin1.Bin1 4	0.2644	0.7356
Tissue Slides.Eif5.Eif5 5	0.0408338	0.0496513	0.452388	0.457126		TissueSlides.Tcf25.Tcf25 5	0.3302	0.6698		TissueSlides.Bin1.Bin1 5	0.2941	0.7059
Tissue Slides.Eif5.Eif5 6	0.0549608	0.0644821	0.474179	0.406378		TissueSlides.Tcf25.Tcf25 6	0.3411	0.6589		TissueSlides.Bin1.Bin1 6	0.2815	0.7185
Tissue Slides.Eif5.Eif5 7	0.103176	0.0619485	0.336416	0.49846		TissueSlides.Tcf25.Tcf25 7	0.2487	0.7513		TissueSlides.Bin1.Bin1 7	0.1923	0.8077
Tissue Slides.Eif5.Eif5 8	0.16842	0.0801509	0.320539	0.43089		TissueSlides.Tcf25.Tcf25 8	0.2984	0.7016		TissueSlides.Bin1.Bin1 8	0.256	0.744
						TissueSlides.Tcf25.Tcf25 9	0.3029	0.6971		TissueSlides.Bin1.Bin1 9	0.2955	0.7045
						TissueSlides.Tcf25.Tcf25 10	0.3031	0.6969
						TissueSlides.Tcf25.Tcf25 11	0.2404	0.7596
						TissueSlides.Tcf25.Tcf25 12	0.2687	0.7313
						TissueSlides.Tcf25.Tcf25 13	0.2966	0.7034
						TissueSlides.Tcf25.Tcf25 14	0.2646	0.7354
						TissueSlides.Tcf25.Tcf25 15	0.2069	0.7931
						TissueSlides.Tcf25.Tcf25 16	0.173	0.827
						TissueSlides.Tcf25.Tcf25 17	0.2651	0.7349
						TissueSlides.Tcf25.Tcf25 18	0.2963	0.7037

## Sheet: Figure6H
	Periadrenal (ADR)	Supraclavicular (SCLV)	Subcutaneous (SCT)
UCP1	0.00156315	0.0327341	1.30017e-05
	0.0177419	0.00961612	2.97167e-05
	9.72747e-05	0.00419759	1.34276e-06
	0.0380189	0.0118577
	0.034914	0.216272	0.000500035
	0.000776247	0.0280543	3.04789e-05
EIF5	0.00405508	0.00385478	0.00186209
	0.00269154	0.00732824	0.00995405
	0.00107895	0.00323594	0.00103753
	0.0357273	0.0968278
	0.00620869	0.00707946	0.0642688
	0.0688652	0.244906	0.13122
BIN1	2.05589e-06	2.99226e-07	6.45654e-07
	0.0165577	0.0101859	9.37562e-07
	1.38357e-05	6.36796e-06	1.89234e-06
	0.00781628	0.00803526
	0.0588844	0.00186638	0.0189234
	0.00374111	0.0370681	0.00818465
TCF25	0.0097051	0.00489779	0.00468813
	0.00350752	0.00463447	0.00508159
	2.36592e-05	3.55631e-07	3.79315e-07
	0.100693	0.258821
	0.0113501	0.00274157	0.0221309
	0.0198609	0.123595	0.166725
