# Supplementary material for: Identification and characterization of distinct brown adipocyte subtypes in C57BL/6J mice
Source: Life Sci Alliance. 2020 Nov 30;4(1):e202000924. doi: 10.26508/lsa.202000924 (PMC7723269; doi:10.26508/lsa.202000924)
Supplement: Supplementary file 19 [file LSA-2020-00924_SdataF7.1.xlsx]

## Sheet: Figure7A
	BAT1
	1A2	1A3	1A5	1A6	1B1	1B3	1B4	1B5	1B6	1C2	1C3	1C4	1C5	1C6	1D1	1D2	1D3	1D4	1D5	1D6
Eif5	9.06307	10.7034	5.73582	5.85634	18.1261	13.4543	7.21	11.2356	22.0087	4.99332	5.38893	7.51618	4.19887	2.96905	7.83536	6.86852	6.06287	8	3.01049	8.81524
	8.51496	13.5479	10.5561	23.7524	60.5477	69.551	16.7955	53.0765	26.3549	4.31691	2.51403	2.8481	2.67585	2.46229	5.93809	4.37718	4.53154	11.9588	5.02805	13.737
	4	2.78949	4.40762	3.03143	7.3615	5.65685	4.40762	4.50023	11.4716	7.6211	7.83536	10.9283	7.21	6.49802	9.98664	8.57419	11.7942	13.5479	6.49802	18.6357
Tcf25	5.54044	7.78124	5.77572	7.72749	6.86852	7.1602	6.27667	9.06307	5.89708	8.9383	7.88986	7.4127	8.45614	3.94493	11.3924	4.31691	3.29436	5.24157	4.02782	6.9163
	3.13834	4	3.11666	4.43828	5.77572	3.55537	3.94493	4.92458	3.63008	5.89708	6.58873	3.63008	5.50217	3.29436	5.61778	3.29436	2.82843	3.05252	2.73208	2.54912
	6.77396	5.24157	7.01285	7.78124	9.98664	4.28709	4.31691	5.77572	5.06303	10.4832	7.83536	5.9794	9.06307	7.4127	12.9063	7.83536	6.19026	9.51366	4.95883	8
	4.75047	4.75047	12.889	9.50095	14.5009	5.8892	6.13929	4.19326	5.12685	4.2518	5.38174	11.2205	4.88403	3.72715	9.43532	5.72816	4.40173	6.48934	3.15595	3.04844
	2.24711	2.20087	2.61729	2.80514	4.2518	1.98353	2.67228	2.4761	2.4084	2.78576	2.31029	2.92426	2.4761	1.63362	7.77085	2.14068	2.59921	3.42968	1.30864	2.72843
Bin1	0.0376815	0.285191	0.036906	0.139661	0.19751	0.175556	0.168404	0.098073	0.196146	0.562529	0.578344	0.119908	0.346277	0.41466	0.281265	0.562529	0.22688	0.0356489	0.332171	0.0940779
	0.0230355	0.194791	0.0260965	0.0555527	0.102949	0.0579117	0.0774817	0.0620683	0.160428	0.184284	0.239816	0.0213444	0.132127	0.297302	0.0595399	0.173139	0.0660636	0.0124303	0.216134	0.0332616
	0.017579	0.213159	0.0490365	0.141611	0.153893	0.136787	0.0620683	0.0896222	0.0607909	0.236514	0.189465	0.0366511	0.225313	0.269807	0.0607909	0.115823	0.049721	0.0248605	0.214641	0.0356489

## Sheet: Figure7B
		shScr B1	shEif5 B1	shScr D1	shTcf25 D1	shScr D5	shBin1 D5
Eif5	Preadipocytes	16.6794	5.31474
		18.8959	4.16986
		17.0299	5.38893
		12.295	3.75809
		14.6213	4.28709
	Adipocytes	15.2422	3.97237
		16.2233	5.31474
		17.7531	6.9163
		14.8254	5.54044
		13.5479	3.11666
Tcf25	Preadipocytes			10.7034	4.08405
				11.9588	4.62675
				11.4716	6.1475
				13.1775	5.24157
				10.4832	3.68075
	Adipocytes			9.18959	3.65533
				9.78112	4.65893
				10.2674	3.05252
				10.126	3.29436
				8.57419	3.53081
Bin1	Preadipocytes					1.40444	0.166086
						1.08674	0.140632
						1.60214	0.178006
						1.48452	0.15932
						1.15669	0.132127
	Adipocytes					0.281265	0.0448111
						0.25	0.0236831
						0.225313	0.0236831
						0.336808	0.0187106
						0.264255	0.0289559

## Sheet: Figure7C
	Oxygen Consumption Rates (normalize to non-mitochondrial respiration)
Time (minutes)	shScr B1				shEif5 B1					shScr D1					shTcf25 D1					shScr D5				shBin1 D5
1.31667	247.566	330.173	291.955	482.819	336.86	214.309	242.064	543.002	232.025	101.536	241.052	222.683	504.692	185.244	273.925	180.585	207.114	342.546	236.713	394.683	233.945	347.212	273.171	516.578	427.879	417.295	384.388
8.85	254.096	318.635	286.362	469.036	320.657	198.766	239.621	510.616	235.396	97.2648	237.934	221.022	472.014	189.174	283.801	182.704	210.822	335.785	244.984	397.694	236.875	332.242	259.775	516.166	425.881	387.06	363.641
16.3833	256.352	318.624	280.199	471.896	336.346	194.843	235.761	487.977	243.864	94.9843	231.833	215.345	451.884	191.333	284.907	185.079	207.755	343.866	247.049	391.301	231.819	315.345	256.753	503.247	401.766	356.829	353.207
23.9333	253.818	321.536	269.271	472.025	330.042	192.676	234.925	472.986	260.164	91.5679	228.478	204.711	430.016	192.601	282.882	184.439	201.894	344.11	244.709	393.469	235.993	301.741	254.839	501.266	393.817	334.672	344.486
31.6333	498.377	360.329	438.451	580.367	452.988	230.192	341.346	490.635	498.338	221.736	320.099	313.311	548.362	309.692	461.472	232.313	362.61	465.326	339.507	448.953	254.941	299.629	273.957	555.062	412.392	340.491	370.239
39.1833	478.056	373.429	436.908	606.76	433.53	226.941	347.637	477.948	524.09	228.771	321.776	311.766	533.168	322.26	455.261	240.331	372.911	489.035	354.919	467.164	256.61	300.228	280.597	552.872	405.13	327.138	361.265
46.7167	483.798	385.288	427.193	623.882	432.808	225.974	334.19	464.311	542.277	234.84	315.68	298.255	513.305	328.897	454.575	242.641	366.496	493.448	360.644	499.16	261.231	301.427	287.219	562.912	393.951	318.211	356.386
54.25	494.109	384.235	432.687	638.635	419.118	223.496	331.636	445.5	542.937	236.013	293.625	305.206	493.533	338.833	455.671	242.202	372.599	498.313	370.068	500.182	268.01	304.019	297.797	567.269	391.039	309.796	359.992
62	312.171	210.524	357.24	377.543	310.167	357.228	248.966	311.433	620.417	154.385	228.478	240.94	327.809	260.832	210.752	107.113	253.016	267.267	225.351	310.853	141.635	165.338	214.329	495.055	390.87	272.965	329.467
69.5333	239.401	179.018	293.144	298.604	294.273	315.965	221.829	240.879	563.002	133.246	195.74	219.524	274.447	217.432	174.51	84.7674	201.247	233.936	196.031	300.248	138.343	165.506	220.451	524.908	414.519	281.4	349.251
77.0833	226.57	175.457	262.517	257.174	287.297	276.801	190.989	230.548	492.164	129.98	185.856	219.837	249.3	185.48	171.941	78.4107	195.29	212.521	171.08	308.935	148.439	173.735	225.668	552.21	420.845	294.661	370.285
84.6	212.163	163.902	240.827	248.349	243.871	275.8	169.221	236.327	414.956	126.059	190.978	220.891	236.994	172.384	169.344	81.9569	191.533	213.653	161.204	318.998	155.561	177.73	231.752	570.031	436.317	294.543	387.358
92.3333	970.168	942.942	661.95	697.058	747.477	613.396	804.358	589.288	544.508	1149.1	1026.45	777.709	770.903	969.279	778.713	947.174	530.664	540.028	720.813	918.072	604.306	726.627	857.188	878.2	890.381	730.371	835.52
99.8667	806.814	771.957	544.609	607.182	653.698	557.638	749.535	587.736	485.039	1009.72	912.622	705.764	663.736	842.711	813.032	894.642	417.951	472.818	657.922	770.85	478.318	630.086	741.181	832.908	807.074	688.357	715.76
107.4	795.12	725.208	529.527	585.461	674.472	559.357	753.062	588.741	461.585	953.253	850.101	706.71	650.854	790.988	811.698	789.516	409.646	426.605	702.721	737.719	469.101	632.683	657.805	836.389	783.298	635.051	738.573
114.95	775.694	729.272	505.256	543.667	676.862	560.322	730.953	619.249	505.13	944.506	816.626	701.274	643.081	757.572	793.321	768.965	433.256	400.124	673.596	746.509	477.139	637.268	641.984	842.964	765.406	595.551	710.355
122.667	65.1195	45.4041	100.8	70.8322	88.1633	70.8328	62.1932	62.1776	100.081	56.6398	62.2114	51.1086	90.8053	53.4966	82.5909	67.6253	102.26	89.4572	70.3869	43.3111	25.5634	38.8662	47.4284	68.613	58.4682	75.0071	63.217
130.2	55.9241	46.9162	79.2778	66.0533	72.6565	68.3258	67.7227	65.449	68.2018	53.3118	58.8063	58.115	74.2209	52.6623	74.6404	54.419	85.5604	88.7799	70.8053	46.681	31.5349	43.7187	47.2443	63.9543	59.9806	61.5153	56.2723
137.75	47.2897	47.9326	63.2902	56.4578	63.403	61.5778	61.9838	52.6544	62.0879	42.0604	48.251	50.5649	55.3907	45.6506	60.5635	49.1638	78.3592	70.476	63.7398	61.9361	26.5699	38.0161	44.972	58.7402	52.401	44.6895	52.3629
145.283	27.8532	21.1692	48.3659	41.5774	43.4838	36.1808	47.1504	40.6567	39.6258	27.3841	32.73	42.53	47.3471	28.4807	43.1496	36.0662	56.3766	55.1187	44.3511	34.1962	20.1858	30.1582	38.7076	43.0429	37.9249	38.3241	45.8905
152.817	24.0246	13.5678	36.884	25.2452	32.9465	24.6087	32.5785	20.1846	24.7056	22.8093	19.9045	26.9791	29.4226	17.7015	34.2061	22.0695	35.9594	32.9424	27.8605	15.742	12.6627	19.4514	24.3034	21.3603	26.8074	24.8169	26.2315
160.367	15.2719	7.69307	22.797	15.1862	17.5247	18.688	13.9	15.1124	12.4421	14.9416	9.35125	14.3491	13.2843	7.0901	16.4823	14.9454	17.6033	16.5613	13.9761	10.4431	5.86343	12.2601	20.9636	14.0724	13.7769	17.0356	22.7233
167.917	0	0	0	0	0	0	0	0	0	0	0	0	0	0	0	0	0	0	0	0	0	0	0	0	0	0	0

## Sheet: Figure7D
		shScr	shEif5	shTcf25	shBin1
Eif5	Preadipocytes	3.41054	1.81504	3.41054	2.73208
		2.92817	1.84038	3.78423	3.65533
		3.31728	2.2974	3.50642	3.24901
		3.91768	1.77768	3.89062	3.94493
		3.78423	1.67018	3.31728	3.41054
	Adipocytes	6.36429	2.75108	5.31474	6.32033
		5.09824	2.94854	5.1337	5.06303
		8	3.605	7.72749	5.93809
		7.94474	3.75809	5.6962	6.02099
		6.32033	3.01049	5.42642	5.89708
Tcf25	Preadipocytes	3.83706	3.38698	1.59107	3.05252
		3.01049	3.45815	0.959264	2.63902
		3.45815	3.605	1.1487	3.16017
		2.80889	3.5801	1.27456	3.03143
		3.43426	3.31728	1.33793	2.88786
	Adipocytes	2.90794	3.4822	1.02811	2.69447
		2.02792	2.21914	0.952638	2.31338
		2.26577	2.9897	0.562529	2.69447
		2.41162	3.65533	0.97942	2.90794
		2.47941	3.11666	0.840896	2.71321
Bin1	Preadipocytes	0.0847878	0.0551689	0.0960547	0.014885
		0.135842	0.0940779	0.0813339	0.018453
		0.19751	0.15283	0.133972	0.0210505
		0.0896222	0.0688691	0.0824692	0.017337
		0.102949	0.0607909	0.0748424	0.0195052
	Adipocytes	0.10083	0.060371	0.132127	0.0160643
		0.114229	0.100134	0.0967228	0.0136023
		0.190782	0.0824692	0.0890031	0.017579
		0.0620683	0.0620683	0.123279	0.0127797
		0.0842021	0.0587202	0.123279	0.0129581
