# Supplementary material for: Identification and characterization of distinct brown adipocyte subtypes in C57BL/6J mice
Source: Life Sci Alliance. 2020 Nov 30;4(1):e202000924. doi: 10.26508/lsa.202000924 (PMC7723269; doi:10.26508/lsa.202000924)
Supplement: Supplementary file 22 [file LSA-2020-00924_SdataFS6.xlsx]

## Sheet: FigureS6A
		shScr B1	shEif5 B1	shScr D1	shTcf25 D1	shScr D5	shBin1 D5
Pparg	Adipocytes	9.64646	16	11.1579	10.4107	5.54044	5.31474
		9.71356	17.3878	11.5514	12.4666	5.81589	5.89708
		9.64646	10.7779	8.39773	8.1681	6.1475	8.11168
		9.57983	12.8171	9.44794	9.38268	4.11245	6.06287
		4.40762	12.2101	10.4832	8.75435	4.43828	5.24157
	Adipocytes+CL	11.3137	12.6407	9.38268	7.72749	4.37718	3.89062
		9.51366	11.1579	8.45614	8.39773	3.91768	2.56685
		5.16941	5.57897	4.37718	5.06303	4.56306	5.93809
		8.05564	11.0809	9.91766	6.54322	3.4822	2.75108
		3.65533	8.1681	7.94474	6.77396	2.9897	4.08405
Ucp1 (log a.u.)	Adipocytes	2.89522	3.52437	3.6779	2.95242	2.13662	2.08846
		2.19081	3.22033	3.77423	3.01864	1.83559	2.29316
		3.2414	3.69596	4.10837	3.67188	2.00417	2.24499
		2.61827	3.34676	3.40396	3.18722	1.37502	2.25102
		2.90425	3.22635	4.00301	2.61225	1.62487	2.23295
	Adipocytes+CL	4.76763	5.34259	5.35163	4.86095	4.54185	4.80375
		4.4395	5.03855	5.28841	4.86095	4.7586	4.76763
		4.77666	5.21315	5.63459	5.12886	4.6713	4.91212
		4.68635	5.18004	5.46	5.14391	4.68334	4.92416
		4.80676	5.55633	5.82725	5.03253	4.43649	4.71344
Prdm16	Adipocytes	0.31864	0.228458	0.406126	0.190782	0.11744	0.0818996
		0.307786	0.273573	0.558644	0.389582	0.129408	0.133972
		0.45376	0.384219	0.566442	0.346277	0.171943	0.173139
		0.441352	0.378929	0.550953	0.279322	0.118257	0.189465
		0.146604	0.164938	0.325335	0.19751	0.106579	0.139661
	Adipocytes+CL	0.441352	0.314253	0.386891	0.186856	0.131215	0.0647041
		0.29937	0.223756	0.381565	0.248273	0.131215	0.0934281
		0.219151	0.161544	0.325335	0.205898	0.135842	0.11908
		0.327598	0.386891	0.550953	0.323088	0.130308	0.080772
		0.176777	0.171943	0.392292	0.174343	0.103665	0.102949
Ppargc1a	Adipocytes	0.598739	0.293209	0.447512	0.48971	0.203063	0.075363
		0.702222	0.225313	0.360982	0.659754	0.204476	0.0575117
		0.535887	0.255253	0.358489	0.466517	0.140632	0.0511189
		0.50698	0.346277	0.420448	0.403321	0.149685	0.0500669
		0.329877	0.241484	0.309927	0.307786	0.101532	0.032352
	Adipocytes+CL	2.65737	1.15669	1.02101	2.04202	0.543368	0.283221
		2.54912	0.615572	0.646176	1.91853	1.15669	0.952638
		2.71321	1.97246	1.97246	3.38698	0.406126	0.392292
		1.56917	0.678302	0.80107	1.48452	0.423373	0.45376
		1.60214	2.32947	2.34567	2.90794	0.220676	0.200267
P2rx5	Adipocytes	0.303549	1.03527	0.307786	0.192109	0.216134	0.144586
		0.360982	0.790041	0.29937	0.264255	0.167241	0.133046
		0.283221	0.742262	0.239816	0.190782	0.198884	0.186856
		0.450625	0.641713	0.176777	0.281265	0.0927827	0.194791
		0.258816	0.528509	0.151774	0.120742	0.100134	0.204476
	Adipocytes+CL	0.208772	0.582367	0.180491	0.0987552	0.10083	0.0575117
		0.171943	0.590496	0.175556	0.11744	0.0607909	0.0490365
		0.102949	0.236514	0.072293	0.0607909	0.0915054	0.0490365
		0.157127	0.554785	0.15932	0.180491	0.0579117	0.0575117
		0.115024	0.203063	0.0902456	0.0791098	0.0473661	0.046714
Cd137	Adipocytes	0.00803214	0.0109722	0.00564035	0.0228763	0.00278135	0.00407213
		0.013139	0.0206173	0.0078125	0.0153034	0.00215216	0.00250669
		0.00666121	0.0214928	0.00754638	0.00630189	0.00390625	0.00250669
		0.00775854	0.0108964	0.00704102	0.0153034	0.0033771	0.00195312
		0.0529216	0.00982042	0.00583925	0.0328036	0.003545	0.00205023
	Adipocytes+CL	0.0124303	0.0260965	0.00647906	0.018453	0.00306478	0.00379943
		0.0151977	0.0240137	0.0110485	0.0130483	0.0017725	0.00367001
		0.016176	0.0252076	0.0100965	0.0127797	0.00225916	0.00216713
		0.0210505	0.0253829	0.0125167	0.0164018	0.00433426	0.00243815
		0.0567199	0.014885	0.0102375	0.0281641	0.00291963	0.00189972
Asc1	Adipocytes			0.0191037	0.376312	0.0135084	0.0277763
		0.111105	0.178006	0.00749425	0.692555	0.0210505	0.0270168
		0.11344	0.121582	0.00407213	0.532185	0.0273939	0.0126914
		0.0921418	0.164938	0.00652412	0.707107	0.00529924	0.0120068
		0.129408	0.231647	0.00694408	0.517633	0.00786684	0.0093553
	Adipocytes+CL			0.0633725	0.463294	0.0142786	0.046714
		0.248273	0.466517	0.0188407	0.521233	0.01468	0.018199
		0.181747	0.109576	0.0147822	0.31864	0.0384733	0.0197774
		0.22688	0.450625	0.0268302	0.687771	0.0264608	0.00592077
		0.120742	0.351111	0.0266448	0.582367	0.0183255	0.0133224

## Sheet: FigureS6B
		shScr	shEif5	shTcf25	shBin1
Prdm16	Adipocytes	0.168404	0.0842021	0.0973956	0.257028
		0.0802141	0.162668	0.123279	0.166086
		0.180491	0.108067	0.118257	0.119908
		0.192109	0.118257	0.11744	0.119908
		0.148651	0.109576	0.122427	0.19751
		0.205898	0.072293	0.0967228	0.217638
	Adipocytes+CL	0.255253	0.0967228	0.11908	0.285191
		0.105843	0.180491	0.136787	0.260616
		0.266093	0.110338	0.151774	0.181747
		0.175556	0.164938	0.123279	0.170755
		0.392292	0.156041	0.217638	0.316439
		0.277392	0.0791098	0.140632	0.251739
Ppargc1a	Adipocytes	0.0259162	0.0379436	0.0418102	0.0544094
		0.00982042	0.0351581	0.0330318	0.0500669
		0.018199	0.0651541	0.0567199	0.0563282
		0.0248605	0.0625	0.0688691	0.0476956
		0.013139	0.0412346	0.0387409	0.0688691
		0.018199	0.0306069	0.0341967	0.0559391
	Adipocytes+CL	0.578344	0.438303	0.356013	0.378929
		0.267943	0.266093	0.29937	0.400535
		0.550953	0.473029	0.664343	0.721965
		0.239816	1.03527	0.742262	0.486328
		0.213159	0.76313	0.668964	0.773783
		0.558644	0.323088	0.386891	0.31864
P2rx5	Adipocytes	0.194791	0.194791	0.080772	0.366021
		0.0791098	0.166086	0.0902456	0.183011
		0.169575	0.243164	0.129408	0.25
		0.108819	0.131215	0.0802141	0.137738
		0.135842	0.123279	0.0785633	0.257028
		0.170755	0.15283	0.114229	0.329877
	Adipocytes+CL	0.0927827	0.130308	0.0683934	0.307786
		0.0591286	0.131215	0.0384733	0.0953912
		0.134904	0.154964	0.0651541	0.11744
		0.105843	0.11344	0.080772	0.11344
		0.185565	0.0902456	0.0633725	0.151774
		0.174343	0.127627	0.0883884	0.234881
Cd137	Adipocytes	0.00831539	0.0277763	0.0277763	0.0235195
		0.0110485	0.0160643	0.0169802	0.023357
		0.00909948	0.014082	0.0150928	0.0213444
		0.00723897	0.0122591	0.01468	0.0297699
		0.00567958	0.01468	0.0204749	0.0185814
		0.00579892	0.0216423	0.0231957	0.0235195
	Adipocytes+CL	0.0106722	0.0230355	0.0341967	0.0395549
		0.0092265	0.00891222	0.018199	0.0206173
		0.00625836	0.0139848	0.016176	0.0204749
		0.0110485	0.015625	0.0214928	0.0297699
		0.0112028	0.020193	0.0189718	0.0266448
		0.00942037	0.0252076	0.0293601	0.0211969
Asc1	Adipocytes	0.00604518	0.00247218	0.0125167	0.00625836
		0.0126038	0.0164018	0.0092265	0.0180732
		0.0114382	0.0136023	0.0172173	0.0200535
		0.00575886	0.00487629	0.00754638	0.00803214
		0.0178244	0.0067542	0.0266448	0.01468
		0.0061722	0.00317286	0.0159533	0.00592077
	Adipocytes+CL	0.00522628	0.00515433	0.014082	0.00537321
		0.0105985	0.0112807	0.0103087	0.0101667
		0.00849012	0.0154099	0.0238478	0.0110485
		0.00454974	0.00579892	0.00587987	0.00643431
		0.018199	0.00625836	0.0303955	0.00995751
		0.00508337	0.00356965	0.0155171	0.00684848
