# Supplementary material for: Identification and characterization of distinct brown adipocyte subtypes in C57BL/6J mice
Source: Life Sci Alliance. 2020 Nov 30;4(1):e202000924. doi: 10.26508/lsa.202000924 (PMC7723269; doi:10.26508/lsa.202000924)
Supplement: Supplementary file 23 [file LSA-2020-00924_TableS4.xlsx]

## Sheet: Sheet1
n	ID Links	Pedigree	Sex	Foreign ID	Cooperation	Libraries	libtype	libpair	Duplicates (%)	Reads	Mapped	Mapped percent	Seq (Gb)
1	MUC1064	MUC1064_A2	male	MUC1064_A2	Ussar	MUC1064_LIB1	RNA	paired-end	19	74376385	73001865	98.15	7.51
2	MUC1065	MUC1065_A3	male	MUC1065_A3	Ussar	MUC1065_LIB1	RNA	paired-end	21	73295417	71967162	98.19	7.4
3	MUC1067	MUC1067_A5	male	MUC1067_A5	Ussar	MUC1067_LIB1	RNA	paired-end	16	56425605	55261173	97.94	5.7
4	MUC1068	MUC1068_A6	male	MUC1068_A6	Ussar	MUC1068_LIB1	RNA	paired-end	18	67919728	66664920	98.15	6.86
5	MUC1069	MUC1069_B1	male	MUC1069_B1	Ussar	MUC1069_LIB1	RNA	paired-end	19	71681367	70307157	98.08	7.24
6	MUC1071	MUC1071_B3	male	MUC1071_B3	Ussar	MUC1071_LIB1	RNA	paired-end	19	76018560	74597276	98.13	7.68
7	MUC1072	MUC1072_B4	male	MUC1072_B4	Ussar	MUC1072_LIB1	RNA	paired-end	19	80562935	78797942	97.81	8.14
8	MUC1073	MUC1073_B5	male	MUC1073_B5	Ussar	MUC1073_LIB1	RNA	paired-end	20	75528382	74134137	98.15	7.63
9	MUC1074	MUC1074_B6/1	male	MUC1074_B6/1	Ussar	MUC1074_LIB1	RNA	paired-end	17	64525422	63311362	98.12	6.52
10	MUC1075	MUC1075_B6/2	male	MUC1075_B6/2	Ussar	MUC1075_LIB1	RNA	paired-end	17	61698510	60249916	97.65	6.23
11	MUC1077	MUC1077_C2	male	MUC1077_C2	Ussar	MUC1077_LIB1	RNA	paired-end	19	66460693	65112605	97.97	6.71
12	MUC1078	MUC1078_C3	male	MUC1078_C3	Ussar	MUC1078_LIB1	RNA	paired-end	20	72148417	70848853	98.2	7.29
13	MUC1079	MUC1079_C4	male	MUC1079_C4	Ussar	MUC1079_LIB1	RNA	paired-end	19	70664281	69348472	98.14	7.14
14	MUC1080	MUC1080_C5	male	MUC1080_C5	Ussar	MUC1080_LIB1	RNA	paired-end	18	67747980	66589369	98.29	6.84
15	MUC1081	MUC1081_D1	male	MUC1081_D1	Ussar	MUC1081_LIB1	RNA	paired-end	17	59192967	58052061	98.07	5.98
16	MUC1082	MUC1082_D2	male	MUC1082_D2	Ussar	MUC1082_LIB1	RNA	paired-end	18	67240677	65924230	98.04	6.79
17	MUC1083	MUC1083_D3	male	MUC1083_D3	Ussar	MUC1083_LIB1	RNA	paired-end	18	65346237	63037100	96.47	6.6
18	MUC1084	MUC1084_D4	male	MUC1084_D4	Ussar	MUC1084_LIB1	RNA	paired-end	19	64802879	63661091	98.24	6.55
19	MUC1085	MUC1085_D5	male	MUC1085_D5	Ussar	MUC1085_LIB1	RNA	paired-end	18	62647129	61439216	98.07	6.33
20	MUC1086	MUC1086_D6	male	MUC1086_D6	Ussar	MUC1086_LIB1	RNA	paired-end	18	70496858	69197510	98.16	7.12
21	GAR0845	GAR0845	male	A2	Ussar	GAR0845_LIB1	RNA	paired-end	25	76454873	76454873	100	7.72
22	GAR0846	GAR0846	male	A3	Ussar	GAR0846_LIB1	RNA	paired-end	23	89133046	89133046	100	9
23	GAR0848	GAR0848	male	A5	Ussar	GAR0848_LIB1	RNA	paired-end	27	89587926	89587926	100	9.05
24	GAR0849	GAR0849	male	A6	Ussar	GAR0849_LIB1	RNA	paired-end	26	88357830	88357830	100	8.92
25	GAR0850	GAR0850	male	B1	Ussar	GAR0850_LIB1	RNA	paired-end	24	71416992	71416992	100	7.21
26	GAR0852	GAR0852	male	B3	Ussar	GAR0852_LIB1	RNA	paired-end	26	69670935	69670935	100	7.04
27	GAR0853	GAR0853	male	B4	Ussar	GAR0853_LIB1	RNA	paired-end	21	73142210	73142210	100	7.39
28	GAR0854	GAR0854	male	B5	Ussar	GAR0854_LIB1	RNA	paired-end	25	84765058	84765058	100	8.56
29	GAR0855	GAR0855	male	B61	Ussar	GAR0855_LIB1	RNA	paired-end	30	112789194	112789194	100	11.39
30	GAR0857	GAR0857	male	C2	Ussar	GAR0857_LIB1	RNA	paired-end	26	89636088	89636088	100	9.05
31	GAR0858	GAR0858	male	C3	Ussar	GAR0858_LIB1	RNA	paired-end	23	79110466	79110466	100	7.99
32	GAR0859	GAR0859	male	C4	Ussar	GAR0859_LIB1	RNA	paired-end	25	87330197	87330197	100	8.82
33	GAR0860	GAR0860	male	C5	Ussar	GAR0860_LIB1	RNA	paired-end	22	86451340	86451340	100	8.73
34	GAR0861	GAR0861	male	C6	Ussar	GAR0861_LIB1	RNA	paired-end	22	91152895	91152895	100	9.21
35	GAR0862	GAR0862	male	D1	Ussar	GAR0862_LIB1	RNA	paired-end	28	104805093	104805093	100	10.59
36	GAR0863	GAR0863	male	D2	Ussar	GAR0863_LIB1	RNA	paired-end	23	89039598	89039598	100	8.99
37	GAR0864	GAR0864	male	D3	Ussar	GAR0864_LIB1	RNA	paired-end	27	107922525	107922525	100	10.9
38	GAR0865	GAR0865	male	D4	Ussar	GAR0865_LIB1	RNA	paired-end	27	86681826	86681826	100	8.75
39	GAR0866	GAR0866	male	D5	Ussar	GAR0866_LIB1	RNA	paired-end	24	91875885	91875885	100	9.28
40	GAR0867	GAR0867	male	B62	Ussar	GAR0867_LIB1	RNA	paired-end	27	94219990	94219990	100	9.52
